# Supplementary material for: The chromatin accessibility landscape of mouse oocytes during configuration transition
Source: Cell Prolif. 2024 Sep 8;58(1):e13733. doi: 10.1111/cpr.13733 (PMC11693577; doi:10.1111/cpr.13733)
Supplement: Supplementary file 2 — Table S1. [file CPR-58-e13733-s003.xlsx]

## Sheet: Open-Close
Suppl table 1. Genomic coordinates of dynamic accessible-regions
Genomic coordinates of ATAC-seq peaks in Open-Close region
	Chromosome	Start	End	Peaks
	chr1	3364728	3364971	peak_1
	chr1	3553268	3553774	peak_2
	chr1	3682977	3683263	peak_3
	chr1	3684435	3684848	peak_4
	chr1	3745209	3745486	peak_5
	chr1	4055782	4055992	peak_6
	chr1	4296311	4296701	peak_7
	chr1	4326793	4327230	peak_8
	chr1	4474969	4475958	peak_9
	chr1	4496275	4496558	peak_10
	chr1	4575743	4576056	peak_11
	chr1	4597379	4597640	peak_12
	chr1	4758702	4759213	peak_13
	chr1	4793261	4793552	peak_14
	chr1	4803035	4803331	peak_15
	chr1	4886135	4886569	peak_16
	chr1	4887449	4887772	peak_17
	chr1	4903665	4903824	peak_18
	chr1	4917038	4917327	peak_19
	chr1	4922240	4922992	peak_20
	chr1	4925440	4926024	peak_21
	chr1	4943386	4943639	peak_22
	chr1	4953457	4954188	peak_23
	chr1	4963718	4964463	peak_24
	chr1	4973964	4974085	peak_25
	chr1	5014345	5015418	peak_26
	chr1	5046770	5047373	peak_27
	chr1	5140320	5140669	peak_28
	chr1	5176780	5177200	peak_29
	chr1	5323759	5323888	peak_30
	chr1	5348086	5348656	peak_31
	chr1	5567380	5567636	peak_32
	chr1	5646627	5646908	peak_33
	chr1	5663924	5664051	peak_34
	chr1	5683661	5684211	peak_35
	chr1	5688441	5688919	peak_36
	chr1	5986264	5986561	peak_37
	chr1	6079455	6079611	peak_38
	chr1	6126487	6126833	peak_39
	chr1	6131542	6131927	peak_40
	chr1	6186533	6187108	peak_41
	chr1	6246350	6247283	peak_42
	chr1	6261358	6261473	peak_43
	chr1	6267272	6267544	peak_44
	chr1	6392190	6392471	peak_45
	chr1	6443655	6444364	peak_46
	chr1	6474839	6475730	peak_47
	chr1	6479372	6479541	peak_48
	chr1	6485806	6486915	peak_49
	chr1	6512429	6513032	peak_50
	chr1	6541427	6541592	peak_51
	chr1	6543518	6544082	peak_52
	chr1	6752563	6752697	peak_53
	chr1	6764674	6765072	peak_54
	chr1	6769188	6769542	peak_55
	chr1	6770247	6770593	peak_56
	chr1	6772361	6772599	peak_57
	chr1	6905455	6906238	peak_58
	chr1	6958357	6958672	peak_59
	chr1	7012004	7012843	peak_60
	chr1	7054942	7055204	peak_61
	chr1	7058596	7058895	peak_62
	chr1	7067494	7068650	peak_63
	chr1	7080926	7081187	peak_64
	chr1	7088620	7088875	peak_65
	chr1	7137144	7137345	peak_66
	chr1	7357716	7358001	peak_67
	chr1	7467097	7467676	peak_68
	chr1	7525938	7526298	peak_69
	chr1	7677063	7677414	peak_70
	chr1	7754167	7754697	peak_71
	chr1	7847471	7847812	peak_72
	chr1	8692397	8692806	peak_73
	chr1	8845607	8846005	peak_74
	chr1	8854812	8855251	peak_75
	chr1	9011174	9011338	peak_76
	chr1	9091268	9091569	peak_77
	chr1	9136510	9136766	peak_78
	chr1	9322073	9322568	peak_79
	chr1	9334871	9335431	peak_80
	chr1	9398636	9398901	peak_81
	chr1	9417369	9417699	peak_82
	chr1	9500100	9500317	peak_83
	chr1	9540517	9540857	peak_84
	chr1	9596460	9596604	peak_85
	chr1	9600680	9601051	peak_86
	chr1	9605054	9605590	peak_87
	chr1	9634766	9636179	peak_88
	chr1	9638972	9639405	peak_89
	chr1	9668293	9668585	peak_90
	chr1	9690424	9690703	peak_91
	chr1	9691383	9691837	peak_92
	chr1	9835549	9835804	peak_93
	chr1	10009592	10009722	peak_94
	chr1	10011231	10012126	peak_95
	chr1	10022318	10022709	peak_96
	chr1	10027150	10027602	peak_97
	chr1	10054024	10054176	peak_98
	chr1	10055343	10055692	peak_99
	chr1	10060124	10060956	peak_100
	chr1	10068170	10068519	peak_101
	chr1	10235212	10235772	peak_102
	chr1	10286472	10286740	peak_103
	chr1	10303559	10303948	peak_104
	chr1	10309231	10309544	peak_105
	chr1	10323726	10324000	peak_106
	chr1	10331568	10331863	peak_107
	chr1	10523817	10524390	peak_108
	chr1	10526956	10527659	peak_109
	chr1	10537726	10538020	peak_110
	chr1	10581216	10581315	peak_111
	chr1	10650262	10650399	peak_112
	chr1	10679204	10679560	peak_113
	chr1	10738064	10739125	peak_114
	chr1	10742573	10743115	peak_115
	chr1	10763555	10764010	peak_116
	chr1	10841202	10841548	peak_117
	chr1	10899275	10899521	peak_118
	chr1	10927861	10928172	peak_119
	chr1	10951383	10951621	peak_120
	chr1	11024362	11024686	peak_121
	chr1	11286761	11287235	peak_122
	chr1	11395132	11395834	peak_123
	chr1	11474086	11474513	peak_124
	chr1	11486740	11487550	peak_125
	chr1	11604367	11604744	peak_126
	chr1	11882609	11882909	peak_127
	chr1	11888285	11888458	peak_128
	chr1	11900161	11900459	peak_129
	chr1	12196830	12197398	peak_130
	chr1	12216765	12217526	peak_131
	chr1	12404515	12404712	peak_132
	chr1	12677818	12678291	peak_133
	chr1	12679682	12679920	peak_134
	chr1	12704707	12705137	peak_135
	chr1	12772457	12772800	peak_136
	chr1	12841651	12841925	peak_137
	chr1	12876733	12877050	peak_138
	chr1	12888764	12889190	peak_139
	chr1	12894879	12895061	peak_140
	chr1	12926502	12926780	peak_141
	chr1	12941834	12942652	peak_142
	chr1	12945564	12946162	peak_143
	chr1	12992133	12992433	peak_144
	chr1	12999126	12999333	peak_145
	chr1	13045250	13045941	peak_146
	chr1	13068336	13069228	peak_147
	chr1	13069768	13070107	peak_148
	chr1	13108362	13109648	peak_149
	chr1	13114589	13115086	peak_150
	chr1	13148543	13148789	peak_151
	chr1	13149807	13150084	peak_152
	chr1	13150756	13151127	peak_153
	chr1	13168337	13168622	peak_154
	chr1	13177225	13177401	peak_155
	chr1	13184594	13184922	peak_156
	chr1	13185677	13186566	peak_157
	chr1	13191507	13192074	peak_158
	chr1	13267052	13267599	peak_159
	chr1	13268131	13268553	peak_160
	chr1	13285600	13286744	peak_161
	chr1	13371828	13372727	peak_162
	chr1	13405919	13406239	peak_163
	chr1	13497625	13497895	peak_164
	chr1	13523667	13523900	peak_165
	chr1	13542107	13542352	peak_166
	chr1	13585323	13585692	peak_167
	chr1	13663514	13663816	peak_168
	chr1	13681895	13682277	peak_169
	chr1	13692315	13693195	peak_170
	chr1	13711372	13711671	peak_171
	chr1	13712301	13712754	peak_172
	chr1	13720637	13721870	peak_173
	chr1	13722948	13724079	peak_174
	chr1	13726393	13726743	peak_175
	chr1	13773977	13774412	peak_176
	chr1	13776506	13776842	peak_177
	chr1	13777460	13777690	peak_178
	chr1	13792172	13792815	peak_179
	chr1	13808771	13809212	peak_180
	chr1	13857312	13857689	peak_181
	chr1	13913399	13913745	peak_182
	chr1	13925713	13926119	peak_183
	chr1	13950209	13950470	peak_184
	chr1	13987963	13988954	peak_185
	chr1	14168127	14169092	peak_186
	chr1	14195997	14196236	peak_187
	chr1	14252757	14252977	peak_188
	chr1	14287822	14288736	peak_189
	chr1	14522683	14522975	peak_190
	chr1	14524058	14524373	peak_191
	chr1	14561911	14562202	peak_192
	chr1	14634954	14635243	peak_193
	chr1	14695354	14695656	peak_194
	chr1	14700300	14700549	peak_195
	chr1	14727747	14728459	peak_196
	chr1	14743551	14743802	peak_197
	chr1	14767985	14768226	peak_198
	chr1	14799419	14799948	peak_199
	chr1	14868321	14868506	peak_200
	chr1	14880428	14880549	peak_201
	chr1	14889745	14890113	peak_202
	chr1	14990107	14990237	peak_203
	chr1	15145180	15145454	peak_204
	chr1	15147613	15148630	peak_205
	chr1	15150334	15150727	peak_206
	chr1	15152580	15154288	peak_207
	chr1	15235984	15236093	peak_208
	chr1	15259596	15260403	peak_209
	chr1	15273034	15274282	peak_210
	chr1	15310550	15310867	peak_211
	chr1	15319125	15319543	peak_212
	chr1	15322234	15322343	peak_213
	chr1	15547912	15548122	peak_214
	chr1	15578586	15578879	peak_215
	chr1	15584834	15585286	peak_216
	chr1	15586464	15586631	peak_217
	chr1	15590486	15590746	peak_218
	chr1	15608000	15608382	peak_219
	chr1	15627720	15629117	peak_220
	chr1	15636134	15636507	peak_221
	chr1	15649755	15650052	peak_222
	chr1	15714148	15714424	peak_223
	chr1	15724037	15725453	peak_224
	chr1	15726626	15727816	peak_225
	chr1	15780777	15781107	peak_226
	chr1	15873862	15874347	peak_227
	chr1	15938044	15938649	peak_228
	chr1	15983661	15983938	peak_229
	chr1	16044282	16044562	peak_230
	chr1	16081010	16081136	peak_231
	chr1	16087211	16088860	peak_232
	chr1	16093297	16093674	peak_233
	chr1	16178566	16178905	peak_234
	chr1	16204591	16205039	peak_235
	chr1	16229529	16230301	peak_236
	chr1	16232358	16232674	peak_237
	chr1	16244139	16244985	peak_238
	chr1	16251664	16252009	peak_239
	chr1	16274577	16274772	peak_240
	chr1	16276250	16276518	peak_241
	chr1	16310546	16311024	peak_242
	chr1	16425426	16425710	peak_243
	chr1	16531122	16531420	peak_244
	chr1	16575749	16576022	peak_245
	chr1	16623453	16623570	peak_246
	chr1	16668321	16668817	peak_247
	chr1	16720283	16720701	peak_248
	chr1	16727281	16727751	peak_249
	chr1	16733523	16734489	peak_250
	chr1	16735587	16736046	peak_251
	chr1	16753774	16753915	peak_252
	chr1	16757597	16757873	peak_253
	chr1	16918420	16918766	peak_254
	chr1	16949948	16950288	peak_255
	chr1	16989877	16990321	peak_256
	chr1	17031245	17031672	peak_257
	chr1	17169410	17169635	peak_258
	chr1	17194424	17194959	peak_259
	chr1	17217083	17217219	peak_260
	chr1	17276653	17277111	peak_261
	chr1	17681838	17682290	peak_262
	chr1	17725936	17726644	peak_263
	chr1	17861952	17862384	peak_264
	chr1	17949513	17950208	peak_265
	chr1	17999697	17999924	peak_266
	chr1	18001824	18001975	peak_267
	chr1	18109387	18109917	peak_268
	chr1	18148864	18149427	peak_269
	chr1	18226469	18226684	peak_270
	chr1	18228004	18228343	peak_271
	chr1	18349110	18349413	peak_272
	chr1	18404694	18404947	peak_273
	chr1	18494072	18494315	peak_274
	chr1	18713315	18713666	peak_275
	chr1	18833331	18834009	peak_276
	chr1	18849971	18850827	peak_277
	chr1	18870433	18870725	peak_278
	chr1	19098973	19099072	peak_279
	chr1	19172206	19172479	peak_280
	chr1	19192177	19192391	peak_281
	chr1	19249942	19250719	peak_282
	chr1	19282747	19282977	peak_283
	chr1	19288662	19288960	peak_284
	chr1	19313162	19313331	peak_285
	chr1	19652484	19652878	peak_286
	chr1	19864444	19864674	peak_287
	chr1	20080670	20081286	peak_288
	chr1	20112055	20112440	peak_289
	chr1	20130160	20130577	peak_290
	chr1	20193695	20193909	peak_291
	chr1	20228140	20228636	peak_292
	chr1	20384416	20385185	peak_293
	chr1	20584392	20584629	peak_294
	chr1	20643969	20644232	peak_295
	chr1	20663506	20663942	peak_296
	chr1	20673558	20673936	peak_297
	chr1	20694281	20694569	peak_298
	chr1	20772584	20772913	peak_299
	chr1	20774040	20774429	peak_300
	chr1	20793097	20793361	peak_301
	chr1	20849907	20850164	peak_302
	chr1	20902732	20902911	peak_303
	chr1	20906351	20906837	peak_304
	chr1	20909624	20910770	peak_305
	chr1	20921804	20922139	peak_306
	chr1	20938502	20939107	peak_307
	chr1	20978217	20978493	peak_308
	chr1	20991259	20991625	peak_309
	chr1	21100592	21100791	peak_310
	chr1	21112424	21112678	peak_311
	chr1	21173410	21173891	peak_312
	chr1	21179513	21180639	peak_313
	chr1	21228096	21228753	peak_314
	chr1	21255443	21255851	peak_315
	chr1	21283259	21283459	peak_316
	chr1	21339941	21340237	peak_317
	chr1	21346493	21347235	peak_318
	chr1	21374974	21375298	peak_319
	chr1	21401823	21402276	peak_320
	chr1	21405316	21405766	peak_321
	chr1	21418705	21419303	peak_322
	chr1	21425433	21425796	peak_323
	chr1	21437276	21439155	peak_324
	chr1	21443115	21443981	peak_325
	chr1	21455663	21458313	peak_326
	chr1	21463071	21463389	peak_327
	chr1	21497651	21497978	peak_328
	chr1	21731978	21732160	peak_329
	chr1	21904195	21904426	peak_330
	chr1	21980004	21980432	peak_331
	chr1	22030442	22030772	peak_332
	chr1	22033404	22033644	peak_333
	chr1	22035825	22036201	peak_334
	chr1	22216603	22216900	peak_335
	chr1	22308341	22308472	peak_336
	chr1	22311021	22311372	peak_337
	chr1	22359185	22359636	peak_338
	chr1	22391387	22391674	peak_339
	chr1	22414665	22415075	peak_340
	chr1	22504963	22505236	peak_341
	chr1	22663415	22663677	peak_342
	chr1	22696274	22696718	peak_343
	chr1	22701807	22702169	peak_344
	chr1	22728734	22729219	peak_345
	chr1	22770738	22771406	peak_346
	chr1	22893171	22893812	peak_347
	chr1	22969714	22969976	peak_348
	chr1	23182441	23182924	peak_349
	chr1	23217118	23217328	peak_350
	chr1	23253349	23253602	peak_351
	chr1	23282401	23282673	peak_352
	chr1	23320940	23321252	peak_353
	chr1	23390171	23390427	peak_354
	chr1	23431527	23431712	peak_355
	chr1	23464571	23464801	peak_356
	chr1	23468022	23468218	peak_357
	chr1	23480600	23481457	peak_358
	chr1	23553341	23553767	peak_359
	chr1	23678711	23679072	peak_360
	chr1	23725162	23725593	peak_361
	chr1	23741266	23741533	peak_362
	chr1	23831918	23832672	peak_363
	chr1	23834867	23835345	peak_364
	chr1	23865964	23866175	peak_365
	chr1	23891125	23891410	peak_366
	chr1	23907137	23907728	peak_367
	chr1	23912401	23912870	peak_368
	chr1	23958702	23959101	peak_369
	chr1	23983764	23984233	peak_370
	chr1	24007520	24008056	peak_371
	chr1	24008987	24010067	peak_372
	chr1	24152948	24153218	peak_373
	chr1	24242285	24242472	peak_374
	chr1	24258277	24258452	peak_375
	chr1	24415107	24415627	peak_376
	chr1	24512566	24512868	peak_377
	chr1	24686111	24686719	peak_378
	chr1	24714121	24714697	peak_379
	chr1	24716786	24717636	peak_380
	chr1	24793657	24794328	peak_381
	chr1	24802439	24802934	peak_382
	chr1	24832114	24832366	peak_383
	chr1	24885531	24885668	peak_384
	chr1	25213542	25213863	peak_385
	chr1	25219500	25219857	peak_386
	chr1	25307027	25307414	peak_387
	chr1	25308103	25308335	peak_388
	chr1	25450590	25450928	peak_389
	chr1	25517414	25517648	peak_390
	chr1	25679017	25679331	peak_391
	chr1	25687043	25687431	peak_392
	chr1	25920456	25920714	peak_393
	chr1	25926486	25926854	peak_394
	chr1	25967829	25967976	peak_395
	chr1	25968956	25969080	peak_396
	chr1	26278368	26278607	peak_397
	chr1	26563739	26564030	peak_398
	chr1	26949827	26950313	peak_399
	chr1	27165893	27166169	peak_400
	chr1	27272683	27272927	peak_401
	chr1	27495185	27495540	peak_402
	chr1	27542229	27543100	peak_403
	chr1	27973002	27973276	peak_404
	chr1	28288817	28289319	peak_405
	chr1	28481799	28482122	peak_406
	chr1	28507029	28507372	peak_407
	chr1	28661834	28662146	peak_408
	chr1	28928087	28928323	peak_409
	chr1	28994988	28995201	peak_410
	chr1	29638530	29638674	peak_411
	chr1	29735736	29736423	peak_412
	chr1	29737053	29737194	peak_413
	chr1	29738496	29739302	peak_414
	chr1	29742322	29742831	peak_415
	chr1	29787690	29787812	peak_416
	chr1	29885236	29885528	peak_417
	chr1	29997710	29998374	peak_418
	chr1	29998889	29999104	peak_419
	chr1	30251099	30251341	peak_420
	chr1	30251860	30252079	peak_421
	chr1	30467923	30468283	peak_422
	chr1	30599492	30599759	peak_423
	chr1	30734836	30735085	peak_424
	chr1	30736781	30737815	peak_425
	chr1	30781586	30781798	peak_426
	chr1	30830866	30831158	peak_427
	chr1	30971326	30971575	peak_428
	chr1	30979827	30980266	peak_429
	chr1	31066951	31067844	peak_430
	chr1	31085775	31086763	peak_431
	chr1	31096118	31096407	peak_432
	chr1	31133629	31134202	peak_433
	chr1	31199519	31199840	peak_434
	chr1	31214590	31215030	peak_435
	chr1	31234866	31235380	peak_436
	chr1	31259774	31260679	peak_437
	chr1	31274481	31275219	peak_438
	chr1	31299417	31299890	peak_439
	chr1	31374099	31374893	peak_440
	chr1	31570978	31571166	peak_441
	chr1	32123250	32123390	peak_442
	chr1	32236488	32236858	peak_443
	chr1	32259677	32260574	peak_444
	chr1	32398068	32398378	peak_445
	chr1	32518863	32519341	peak_446
	chr1	32524130	32524446	peak_447
	chr1	32572081	32572337	peak_448
	chr1	32602172	32602485	peak_449
	chr1	32737302	32737672	peak_450
	chr1	32902597	32902988	peak_451
	chr1	32921441	32921608	peak_452
	chr1	32930635	32930931	peak_453
	chr1	33255139	33255437	peak_454
	chr1	33264016	33264166	peak_455
	chr1	33324147	33324390	peak_456
	chr1	33410981	33411410	peak_457
	chr1	33485737	33486293	peak_458
	chr1	33488792	33489029	peak_459
	chr1	33555945	33556593	peak_460
	chr1	33639676	33640724	peak_461
	chr1	33679180	33679583	peak_462
	chr1	33755979	33756438	peak_463
	chr1	33847568	33847748	peak_464
	chr1	33857459	33858448	peak_465
	chr1	33875655	33876074	peak_466
	chr1	33879314	33879601	peak_467
	chr1	33885312	33885594	peak_468
	chr1	33887486	33889299	peak_469
	chr1	33910772	33911509	peak_470
	chr1	33912542	33912902	peak_471
	chr1	33927869	33928192	peak_472
	chr1	33933588	33934017	peak_473
	chr1	33975249	33975348	peak_474
	chr1	34036465	34037054	peak_475
	chr1	34037963	34038683	peak_476
	chr1	34065039	34065501	peak_477
	chr1	34068820	34070408	peak_478
	chr1	34077448	34078016	peak_479
	chr1	34148492	34148871	peak_480
	chr1	34207061	34207311	peak_481
	chr1	34226766	34227153	peak_482
	chr1	34262885	34263262	peak_483
	chr1	34264625	34265026	peak_484
	chr1	34274451	34274815	peak_485
	chr1	34297056	34297497	peak_486
	chr1	34310790	34311084	peak_487
	chr1	34329099	34329509	peak_488
	chr1	34415062	34415516	peak_489
	chr1	34418052	34418407	peak_490
	chr1	34429126	34429465	peak_491
	chr1	34433371	34433796	peak_492
	chr1	34469709	34470240	peak_493
	chr1	34471038	34471597	peak_494
	chr1	34473813	34475061	peak_495
	chr1	34500037	34500345	peak_496
	chr1	34515854	34516048	peak_497
	chr1	34555296	34556739	peak_498
	chr1	34559072	34560028	peak_499
	chr1	34570265	34570523	peak_500
	chr1	34575825	34576539	peak_501
	chr1	34584154	34584557	peak_502
	chr1	34586270	34586744	peak_503
	chr1	34676452	34676775	peak_504
	chr1	34730998	34731498	peak_505
	chr1	34734100	34734373	peak_506
	chr1	34735481	34735831	peak_507
	chr1	34746099	34746407	peak_508
	chr1	34752842	34753268	peak_509
	chr1	34778134	34778481	peak_510
	chr1	34779053	34779848	peak_511
	chr1	34784986	34785377	peak_512
	chr1	34794643	34795009	peak_513
	chr1	34798824	34798985	peak_514
	chr1	34805132	34806184	peak_515
	chr1	34806819	34807062	peak_516
	chr1	34821193	34821530	peak_517
	chr1	34825453	34826611	peak_518
	chr1	34877043	34878573	peak_519
	chr1	34880423	34881065	peak_520
	chr1	34887672	34887994	peak_521
	chr1	34898340	34899108	peak_522
	chr1	34901565	34901743	peak_523
	chr1	34918878	34919313	peak_524
	chr1	34930187	34931199	peak_525
	chr1	34976062	34976318	peak_526
	chr1	34981615	34981906	peak_527
	chr1	35003902	35004428	peak_528
	chr1	35015553	35015832	peak_529
	chr1	35062180	35062563	peak_530
	chr1	35078873	35079596	peak_531
	chr1	35097380	35097607	peak_532
	chr1	35111758	35112831	peak_533
	chr1	35292348	35292598	peak_534
	chr1	35302211	35302593	peak_535
	chr1	35303497	35304867	peak_536
	chr1	35358194	35358463	peak_537
	chr1	35360510	35360774	peak_538
	chr1	35364834	35365338	peak_539
	chr1	35377194	35377555	peak_540
	chr1	35381560	35381824	peak_541
	chr1	35383699	35383993	peak_542
	chr1	35391639	35392710	peak_543
	chr1	35394862	35395262	peak_544
	chr1	35399562	35399993	peak_545
	chr1	35423347	35423809	peak_546
	chr1	35433889	35434266	peak_547
	chr1	35467081	35467377	peak_548
	chr1	35474013	35474382	peak_549
	chr1	35505541	35505882	peak_550
	chr1	35558482	35558756	peak_551
	chr1	35586106	35586503	peak_552
	chr1	35626199	35626559	peak_553
	chr1	35645148	35645623	peak_554
	chr1	35647454	35648070	peak_555
	chr1	35659618	35660114	peak_556
	chr1	35671570	35671691	peak_557
	chr1	35691799	35692121	peak_558
	chr1	35727273	35727829	peak_559
	chr1	35732301	35732538	peak_560
	chr1	35756012	35756337	peak_561
	chr1	35762065	35762281	peak_562
	chr1	35787237	35787503	peak_563
	chr1	35802271	35802871	peak_564
	chr1	35861291	35861598	peak_565
	chr1	35864482	35865135	peak_566
	chr1	35866165	35866468	peak_567
	chr1	35867120	35867392	peak_568
	chr1	35885177	35885317	peak_569
	chr1	35889025	35889147	peak_570
	chr1	35894508	35894695	peak_571
	chr1	35899177	35899930	peak_572
	chr1	35902099	35903146	peak_573
	chr1	35906583	35906870	peak_574
	chr1	35912070	35912438	peak_575
	chr1	35938550	35938984	peak_576
	chr1	35980003	35980161	peak_577
	chr1	35980807	35981134	peak_578
	chr1	35983796	35984042	peak_579
	chr1	36020902	36021157	peak_580
	chr1	36057819	36058414	peak_581
	chr1	36062012	36062293	peak_582
	chr1	36063685	36063909	peak_583
	chr1	36088999	36090937	peak_584
	chr1	36098898	36099212	peak_585
	chr1	36100854	36101444	peak_586
	chr1	36103696	36104221	peak_587
	chr1	36118987	36119223	peak_588
	chr1	36146112	36146410	peak_589
	chr1	36164671	36165010	peak_590
	chr1	36168779	36169295	peak_591
	chr1	36229831	36230063	peak_592
	chr1	36232469	36233480	peak_593
	chr1	36239887	36240543	peak_594
	chr1	36271449	36272942	peak_595
	chr1	36278441	36279713	peak_596
	chr1	36280896	36281347	peak_597
	chr1	36290250	36290829	peak_598
	chr1	36292321	36292852	peak_599
	chr1	36297557	36297785	peak_600
	chr1	36317132	36317496	peak_601
	chr1	36345151	36345958	peak_602
	chr1	36386170	36386342	peak_603
	chr1	36387538	36387828	peak_604
	chr1	36415612	36415854	peak_605
	chr1	36422773	36423750	peak_606
	chr1	36429646	36429887	peak_607
	chr1	36447643	36447954	peak_608
	chr1	36448662	36450017	peak_609
	chr1	36451768	36453151	peak_610
	chr1	36453762	36454724	peak_611
	chr1	36480108	36480263	peak_612
	chr1	36482317	36482664	peak_613
	chr1	36484264	36484534	peak_614
	chr1	36491929	36492308	peak_615
	chr1	36497102	36497507	peak_616
	chr1	36500728	36500926	peak_617
	chr1	36502892	36503288	peak_618
	chr1	36569593	36569975	peak_619
	chr1	36619207	36620275	peak_620
	chr1	36624855	36625127	peak_621
	chr1	36626818	36627880	peak_622
	chr1	36693103	36693779	peak_623
	chr1	36702282	36702644	peak_624
	chr1	36707244	36707432	peak_625
	chr1	36708604	36709040	peak_626
	chr1	36718681	36719014	peak_627
	chr1	36734387	36734690	peak_628
	chr1	36737337	36737836	peak_629
	chr1	36741746	36743371	peak_630
	chr1	36761442	36762629	peak_631
	chr1	36782893	36783000	peak_632
	chr1	36791543	36793498	peak_633
	chr1	36828132	36831088	peak_634
	chr1	36836554	36836898	peak_635
	chr1	36943559	36943994	peak_636
	chr1	36983140	36983369	peak_637
	chr1	37095994	37097286	peak_638
	chr1	37115708	37115928	peak_639
	chr1	37117436	37118120	peak_640
	chr1	37119653	37119909	peak_641
	chr1	37121778	37122629	peak_642
	chr1	37155490	37155901	peak_643
	chr1	37218382	37218733	peak_644
	chr1	37237967	37238360	peak_645
	chr1	37258497	37258713	peak_646
	chr1	37300749	37301065	peak_647
	chr1	37312119	37312410	peak_648
	chr1	37314873	37315298	peak_649
	chr1	37324536	37324750	peak_650
	chr1	37338275	37338842	peak_651
	chr1	37343162	37343641	peak_652
	chr1	37344899	37345196	peak_653
	chr1	37346751	37347363	peak_654
	chr1	37351034	37351505	peak_655
	chr1	37377417	37377713	peak_656
	chr1	37378657	37378907	peak_657
	chr1	37384755	37386295	peak_658
	chr1	37451164	37451287	peak_659
	chr1	37468527	37468940	peak_660
	chr1	37477080	37477944	peak_661
	chr1	37479348	37479684	peak_662
	chr1	37481512	37481881	peak_663
	chr1	37544272	37544536	peak_664
	chr1	37549024	37549524	peak_665
	chr1	37569162	37569392	peak_666
	chr1	37578519	37578729	peak_667
	chr1	37582131	37582499	peak_668
	chr1	37585839	37586269	peak_669
	chr1	37639419	37639800	peak_670
	chr1	37663355	37663523	peak_671
	chr1	37667956	37668190	peak_672
	chr1	37668755	37669083	peak_673
	chr1	37682188	37682398	peak_674
	chr1	37685449	37685732	peak_675
	chr1	37686260	37687218	peak_676
	chr1	37689715	37690187	peak_677
	chr1	37771677	37772060	peak_678
	chr1	37779317	37779729	peak_679
	chr1	37809971	37810446	peak_680
	chr1	37824256	37824610	peak_681
	chr1	37825153	37825714	peak_682
	chr1	37837716	37838267	peak_683
	chr1	37875119	37875337	peak_684
	chr1	37876887	37877215	peak_685
	chr1	37894896	37895358	peak_686
	chr1	37909999	37910404	peak_687
	chr1	37989564	37989914	peak_688
	chr1	37992659	37992930	peak_689
	chr1	38004729	38005276	peak_690
	chr1	38012329	38012646	peak_691
	chr1	38013330	38013681	peak_692
	chr1	38023390	38023875	peak_693
	chr1	38040657	38040769	peak_694
	chr1	38171967	38172244	peak_695
	chr1	38271442	38271652	peak_696
	chr1	38274561	38275015	peak_697
	chr1	38467913	38468242	peak_698
	chr1	38489216	38489782	peak_699
	chr1	38495213	38496190	peak_700
	chr1	38567855	38568055	peak_701
	chr1	38576362	38576590	peak_702
	chr1	38580567	38580940	peak_703
	chr1	38581598	38581958	peak_704
	chr1	38731128	38731617	peak_705
	chr1	38763249	38763511	peak_706
	chr1	38765086	38765368	peak_707
	chr1	38766196	38766715	peak_708
	chr1	38800363	38800655	peak_709
	chr1	38811922	38812563	peak_710
	chr1	38825219	38826563	peak_711
	chr1	38829362	38829532	peak_712
	chr1	38833081	38834913	peak_713
	chr1	38855228	38855595	peak_714
	chr1	38881806	38882291	peak_715
	chr1	38888172	38888434	peak_716
	chr1	38924223	38924384	peak_717
	chr1	38928569	38929008	peak_718
	chr1	38937973	38938260	peak_719
	chr1	38943531	38943830	peak_720
	chr1	39046065	39046436	peak_721
	chr1	39046949	39048828	peak_722
	chr1	39051539	39052623	peak_723
	chr1	39054923	39055424	peak_724
	chr1	39056586	39056797	peak_725
	chr1	39213169	39213677	peak_726
	chr1	39233929	39234128	peak_727
	chr1	39292654	39292939	peak_728
	chr1	39351924	39353282	peak_729
	chr1	39379755	39381587	peak_730
	chr1	39408282	39409305	peak_731
	chr1	39409825	39410696	peak_732
	chr1	39412323	39413753	peak_733
	chr1	39436472	39436965	peak_734
	chr1	39439294	39439940	peak_735
	chr1	39459065	39459574	peak_736
	chr1	39496436	39496804	peak_737
	chr1	39502124	39502377	peak_738
	chr1	39518240	39518509	peak_739
	chr1	39543873	39544317	peak_740
	chr1	39546922	39547243	peak_741
	chr1	39549488	39550661	peak_742
	chr1	39554905	39555148	peak_743
	chr1	39556799	39556898	peak_744
	chr1	39562224	39562533	peak_745
	chr1	39576448	39577117	peak_746
	chr1	39578453	39580211	peak_747
	chr1	39615573	39615894	peak_748
	chr1	39686631	39687020	peak_749
	chr1	39691346	39691584	peak_750
	chr1	39698752	39699027	peak_751
	chr1	39755877	39756263	peak_752
	chr1	39756873	39757215	peak_753
	chr1	39804350	39805009	peak_754
	chr1	39807260	39808044	peak_755
	chr1	39809470	39810954	peak_756
	chr1	39845632	39846113	peak_757
	chr1	39850091	39850415	peak_758
	chr1	39854824	39856193	peak_759
	chr1	39860531	39861019	peak_760
	chr1	39926798	39927028	peak_761
	chr1	39946553	39946874	peak_762
	chr1	39947852	39948861	peak_763
	chr1	39973492	39974287	peak_764
	chr1	39977333	39977735	peak_765
	chr1	39994307	39994798	peak_766
	chr1	39995489	39995808	peak_767
	chr1	39997531	39998440	peak_768
	chr1	40002961	40004089	peak_769
	chr1	40099970	40100790	peak_770
	chr1	40118086	40119096	peak_771
	chr1	40124829	40125969	peak_772
	chr1	40223758	40223967	peak_773
	chr1	40252290	40252910	peak_774
	chr1	40262604	40263120	peak_775
	chr1	40277600	40279144	peak_776
	chr1	40297286	40297726	peak_777
	chr1	40323470	40323782	peak_778
	chr1	40326986	40327564	peak_779
	chr1	40345500	40346126	peak_780
	chr1	40348133	40348735	peak_781
	chr1	40367608	40367801	peak_782
	chr1	40382561	40382795	peak_783
	chr1	40403893	40404264	peak_784
	chr1	40404778	40405025	peak_785
	chr1	40420164	40420653	peak_786
	chr1	40509012	40509375	peak_787
	chr1	40571874	40572601	peak_788
	chr1	40586395	40587142	peak_789
	chr1	40631532	40632460	peak_790
	chr1	40736361	40736869	peak_791
	chr1	40741300	40741478	peak_792
	chr1	40859299	40859712	peak_793
	chr1	40863901	40864396	peak_794
	chr1	40866339	40866935	peak_795
	chr1	40868113	40868582	peak_796
	chr1	40896502	40896884	peak_797
	chr1	40924844	40925070	peak_798
	chr1	40925643	40925865	peak_799
	chr1	40930610	40931320	peak_800
	chr1	40954478	40955358	peak_801
	chr1	40955930	40956282	peak_802
	chr1	41042218	41042808	peak_803
	chr1	41052833	41053719	peak_804
	chr1	41056812	41057196	peak_805
	chr1	41091615	41091832	peak_806
	chr1	41212733	41212895	peak_807
	chr1	41395059	41395468	peak_808
	chr1	41419911	41421352	peak_809
	chr1	41492184	41492289	peak_810
	chr1	41532109	41532547	peak_811
	chr1	41867916	41868136	peak_812
	chr1	42134424	42134721	peak_813
	chr1	42219578	42220058	peak_814
	chr1	42221718	42222154	peak_815
	chr1	42249169	42249538	peak_816
	chr1	42399095	42399252	peak_817
	chr1	42502529	42502927	peak_818
	chr1	42553220	42553448	peak_819
	chr1	42556006	42556396	peak_820
	chr1	42712997	42713583	peak_821
	chr1	42783428	42783816	peak_822
	chr1	42805937	42806885	peak_823
	chr1	42808577	42809729	peak_824
	chr1	42811389	42812084	peak_825
	chr1	42821396	42821845	peak_826
	chr1	42827446	42828273	peak_827
	chr1	42886790	42887181	peak_828
	chr1	42890184	42891019	peak_829
	chr1	43003709	43004027	peak_830
	chr1	43130679	43130996	peak_831
	chr1	43170816	43171130	peak_832
	chr1	43177559	43178284	peak_833
	chr1	43178928	43179133	peak_834
	chr1	43251044	43251712	peak_835
	chr1	43260362	43260668	peak_836
	chr1	43357915	43358393	peak_837
	chr1	43417744	43418204	peak_838
	chr1	43460036	43461134	peak_839
	chr1	43508066	43508593	peak_840
	chr1	43510899	43511541	peak_841
	chr1	43514716	43515705	peak_842
	chr1	43540363	43540618	peak_843
	chr1	43548523	43548864	peak_844
	chr1	43556944	43557271	peak_845
	chr1	43580864	43582219	peak_846
	chr1	43629241	43630061	peak_847
	chr1	43633462	43633921	peak_848
	chr1	43642995	43644041	peak_849
	chr1	43783398	43784269	peak_850
	chr1	43864584	43865124	peak_851
	chr1	43985488	43985647	peak_852
	chr1	44050809	44051296	peak_853
	chr1	44172598	44172866	peak_854
	chr1	44509836	44510061	peak_855
	chr1	44750627	44751108	peak_856
	chr1	44853560	44853872	peak_857
	chr1	44899267	44899672	peak_858
	chr1	45125918	45126096	peak_859
	chr1	45127857	45127972	peak_860
	chr1	45263562	45264054	peak_861
	chr1	45814853	45815055	peak_862
	chr1	45837752	45838039	peak_863
	chr1	45869687	45870217	peak_864
	chr1	45875430	45875707	peak_865
	chr1	45903820	45904156	peak_866
	chr1	45981915	45982821	peak_867
	chr1	46040621	46040834	peak_868
	chr1	46070873	46071208	peak_869
	chr1	46254095	46254369	peak_870
	chr1	46313438	46313867	peak_871
	chr1	46460347	46461298	peak_872
	chr1	46672489	46672594	peak_873
	chr1	46678648	46678796	peak_874
	chr1	46679309	46679906	peak_875
	chr1	46797077	46798079	peak_876
	chr1	46840984	46841531	peak_877
	chr1	46854722	46854975	peak_878
	chr1	46874482	46874723	peak_879
	chr1	46898591	46898851	peak_880
	chr1	46942143	46942256	peak_881
	chr1	47375568	47375667	peak_882
	chr1	47376190	47376295	peak_883
	chr1	47464513	47464918	peak_884
	chr1	47474175	47474523	peak_885
	chr1	47708689	47708952	peak_886
	chr1	48505345	48505927	peak_887
	chr1	48507003	48507347	peak_888
	chr1	48509085	48509288	peak_889
	chr1	48564731	48565006	peak_890
	chr1	48988369	48988681	peak_891
	chr1	49103261	49103549	peak_892
	chr1	49340890	49341315	peak_893
	chr1	49342124	49342703	peak_894
	chr1	49446435	49446841	peak_895
	chr1	50945566	50946036	peak_896
	chr1	51165460	51165764	peak_897
	chr1	51348357	51349112	peak_898
	chr1	51378144	51378528	peak_899
	chr1	51435652	51435971	peak_900
	chr1	51516935	51517836	peak_901
	chr1	51538814	51539040	peak_902
	chr1	51548294	51549222	peak_903
	chr1	51554465	51554676	peak_904
	chr1	51623591	51624391	peak_905
	chr1	51646585	51646995	peak_906
	chr1	51654698	51654975	peak_907
	chr1	51668610	51669140	peak_908
	chr1	51687249	51687717	peak_909
	chr1	51694518	51694678	peak_910
	chr1	51709969	51710302	peak_911
	chr1	51727053	51727309	peak_912
	chr1	51743914	51744337	peak_913
	chr1	51890016	51890473	peak_914
	chr1	51892054	51892890	peak_915
	chr1	51893600	51894190	peak_916
	chr1	51899213	51899932	peak_917
	chr1	51906774	51907149	peak_918
	chr1	51940092	51940590	peak_919
	chr1	51985051	51985196	peak_920
	chr1	51987574	51987806	peak_921
	chr1	52000809	52001747	peak_922
	chr1	52009142	52009276	peak_923
	chr1	52012277	52012437	peak_924
	chr1	52028288	52028586	peak_925
	chr1	52031518	52031847	peak_926
	chr1	52034378	52034806	peak_927
	chr1	52119073	52119346	peak_928
	chr1	52152607	52153026	peak_929
	chr1	52343436	52343736	peak_930
	chr1	52466401	52467257	peak_931
	chr1	52468523	52468955	peak_932
	chr1	52640769	52640972	peak_933
	chr1	52659374	52659872	peak_934
	chr1	52691764	52692846	peak_935
	chr1	52694493	52694772	peak_936
	chr1	52717627	52718203	peak_937
	chr1	52777858	52778184	peak_938
	chr1	52848283	52849003	peak_939
	chr1	52883923	52884274	peak_940
	chr1	53058803	53059055	peak_941
	chr1	53120433	53120697	peak_942
	chr1	53319173	53319721	peak_943
	chr1	53452275	53452714	peak_944
	chr1	53521258	53521690	peak_945
	chr1	53572793	53573432	peak_946
	chr1	53632177	53632301	peak_947
	chr1	53645714	53647418	peak_948
	chr1	53655504	53655737	peak_949
	chr1	53663629	53664053	peak_950
	chr1	53910687	53911033	peak_951
	chr1	53933477	53933755	peak_952
	chr1	54013449	54013684	peak_953
	chr1	54022987	54023173	peak_954
	chr1	54147901	54148122	peak_955
	chr1	54151607	54152196	peak_956
	chr1	54171448	54171684	peak_957
	chr1	54267019	54267344	peak_958
	chr1	54289212	54290254	peak_959
	chr1	54478069	54478858	peak_960
	chr1	54494099	54494499	peak_961
	chr1	54501585	54501899	peak_962
	chr1	54523688	54523991	peak_963
	chr1	54623889	54624384	peak_964
	chr1	54625107	54625358	peak_965
	chr1	54651436	54651807	peak_966
	chr1	54656951	54657279	peak_967
	chr1	54790583	54791039	peak_968
	chr1	54830394	54830860	peak_969
	chr1	54837396	54837681	peak_970
	chr1	54850748	54851144	peak_971
	chr1	54892383	54893505	peak_972
	chr1	54894194	54894357	peak_973
	chr1	54902270	54902913	peak_974
	chr1	54941285	54941617	peak_975
	chr1	54952669	54952943	peak_976
	chr1	54962854	54963808	peak_977
	chr1	54967189	54967605	peak_978
	chr1	54987419	54987858	peak_979
	chr1	55002314	55002942	peak_980
	chr1	55017055	55017185	peak_981
	chr1	55018610	55019840	peak_982
	chr1	55076997	55077139	peak_983
	chr1	55081551	55083484	peak_984
	chr1	55086623	55087017	peak_985
	chr1	55093123	55093942	peak_986
	chr1	55096698	55097685	peak_987
	chr1	55099268	55099503	peak_988
	chr1	55132429	55133243	peak_989
	chr1	55135715	55135955	peak_990
	chr1	55138070	55138504	peak_991
	chr1	55169963	55170537	peak_992
	chr1	55180028	55180799	peak_993
	chr1	55216382	55216670	peak_994
	chr1	55219727	55220026	peak_995
	chr1	55229909	55230231	peak_996
	chr1	55251405	55251842	peak_997
	chr1	55320803	55321280	peak_998
	chr1	55423298	55423761	peak_999
	chr1	55458120	55458466	peak_1000
	chr1	55502113	55502721	peak_1001
	chr1	55544103	55544419	peak_1002
	chr1	55613275	55613520	peak_1003
	chr1	55672582	55673003	peak_1004
	chr1	55721924	55722308	peak_1005
	chr1	55794843	55795186	peak_1006
	chr1	55915949	55916294	peak_1007
	chr1	55936916	55937041	peak_1008
	chr1	55943302	55943536	peak_1009
	chr1	55993697	55993838	peak_1010
	chr1	56530675	56530948	peak_1011
	chr1	56640078	56640471	peak_1012
	chr1	56893747	56894014	peak_1013
	chr1	56902068	56902267	peak_1014
	chr1	56993057	56993310	peak_1015
	chr1	56999035	56999347	peak_1016
	chr1	57042200	57042914	peak_1017
	chr1	57155022	57155536	peak_1018
	chr1	57391176	57391431	peak_1019
	chr1	57445206	57445647	peak_1020
	chr1	57476095	57476405	peak_1021
	chr1	57516288	57516602	peak_1022
	chr1	57529906	57530164	peak_1023
	chr1	57587360	57587809	peak_1024
	chr1	57641631	57641942	peak_1025
	chr1	57647837	57648226	peak_1026
	chr1	57746021	57746144	peak_1027
	chr1	57747940	57748051	peak_1028
	chr1	57866187	57867605	peak_1029
	chr1	58008507	58009462	peak_1030
	chr1	58011486	58011741	peak_1031
	chr1	58018901	58019327	peak_1032
	chr1	58035304	58035473	peak_1033
	chr1	58414495	58415283	peak_1034
	chr1	58433707	58434498	peak_1035
	chr1	58484284	58484738	peak_1036
	chr1	58488242	58488817	peak_1037
	chr1	58489542	58491054	peak_1038
	chr1	58492251	58492752	peak_1039
	chr1	58535887	58536339	peak_1040
	chr1	58580520	58580944	peak_1041
	chr1	58624937	58625117	peak_1042
	chr1	58634301	58634483	peak_1043
	chr1	58694400	58694647	peak_1044
	chr1	58743155	58745207	peak_1045
	chr1	58748548	58748821	peak_1046
	chr1	58761130	58761318	peak_1047
	chr1	58761872	58762679	peak_1048
	chr1	58767801	58768120	peak_1049
	chr1	58780748	58781037	peak_1050
	chr1	58805445	58805865	peak_1051
	chr1	58811898	58812130	peak_1052
	chr1	58868608	58868935	peak_1053
	chr1	58881272	58881606	peak_1054
	chr1	58913908	58914227	peak_1055
	chr1	58949576	58949777	peak_1056
	chr1	59014780	59014879	peak_1057
	chr1	59059694	59059980	peak_1058
	chr1	59110071	59110508	peak_1059
	chr1	59119841	59120413	peak_1060
	chr1	59271147	59272051	peak_1061
	chr1	59295219	59295371	peak_1062
	chr1	59295943	59296226	peak_1063
	chr1	59309639	59309907	peak_1064
	chr1	59316913	59317794	peak_1065
	chr1	59333009	59333299	peak_1066
	chr1	59403670	59403998	peak_1067
	chr1	59410309	59410692	peak_1068
	chr1	59414095	59414425	peak_1069
	chr1	59427977	59428994	peak_1070
	chr1	59431065	59431223	peak_1071
	chr1	59432167	59432509	peak_1072
	chr1	59433598	59434160	peak_1073
	chr1	59439547	59439825	peak_1074
	chr1	59443545	59444100	peak_1075
	chr1	59489435	59490432	peak_1076
	chr1	59526752	59527238	peak_1077
	chr1	59528377	59528757	peak_1078
	chr1	59547871	59548187	peak_1079
	chr1	59548702	59549035	peak_1080
	chr1	59550867	59551201	peak_1081
	chr1	59551890	59552193	peak_1082
	chr1	59645685	59645953	peak_1083
	chr1	59658365	59658705	peak_1084
	chr1	59671450	59671816	peak_1085
	chr1	59706053	59706361	peak_1086
	chr1	59717646	59717774	peak_1087
	chr1	59772999	59773600	peak_1088
	chr1	59875740	59876333	peak_1089
	chr1	59931997	59932718	peak_1090
	chr1	59934566	59934857	peak_1091
	chr1	59936642	59937083	peak_1092
	chr1	59941077	59942384	peak_1093
	chr1	59967374	59967589	peak_1094
	chr1	60007130	60007561	peak_1095
	chr1	60008627	60009073	peak_1096
	chr1	60087847	60088242	peak_1097
	chr1	60114152	60114999	peak_1098
	chr1	60136598	60137617	peak_1099
	chr1	60213118	60213390	peak_1100
	chr1	60217885	60218629	peak_1101
	chr1	60335297	60335530	peak_1102
	chr1	60407981	60408108	peak_1103
	chr1	60419068	60419654	peak_1104
	chr1	60522151	60522577	peak_1105
	chr1	60564807	60565798	peak_1106
	chr1	60574442	60574814	peak_1107
	chr1	60755690	60755947	peak_1108
	chr1	60831502	60831914	peak_1109
	chr1	60844841	60844948	peak_1110
	chr1	60878967	60879255	peak_1111
	chr1	60888386	60888650	peak_1112
	chr1	60945668	60945897	peak_1113
	chr1	61018546	61018846	peak_1114
	chr1	61083353	61083938	peak_1115
	chr1	61131513	61131779	peak_1116
	chr1	61136081	61136645	peak_1117
	chr1	61318407	61318859	peak_1118
	chr1	61351455	61351887	peak_1119
	chr1	61352391	61352820	peak_1120
	chr1	61360424	61360882	peak_1121
	chr1	61384609	61384885	peak_1122
	chr1	61476130	61476481	peak_1123
	chr1	61493087	61493498	peak_1124
	chr1	61554324	61554628	peak_1125
	chr1	61592356	61592552	peak_1126
	chr1	61738099	61738328	peak_1127
	chr1	61755013	61755298	peak_1128
	chr1	61878520	61878955	peak_1129
	chr1	62086706	62087168	peak_1130
	chr1	62090393	62090681	peak_1131
	chr1	62121327	62121604	peak_1132
	chr1	62488599	62488964	peak_1133
	chr1	62629136	62629754	peak_1134
	chr1	62630475	62630659	peak_1135
	chr1	62680252	62680538	peak_1136
	chr1	62745089	62745356	peak_1137
	chr1	62762132	62762424	peak_1138
	chr1	62859969	62860814	peak_1139
	chr1	62882213	62882553	peak_1140
	chr1	62896107	62896539	peak_1141
	chr1	62986314	62986661	peak_1142
	chr1	63014953	63015199	peak_1143
	chr1	63076605	63077263	peak_1144
	chr1	63129000	63129602	peak_1145
	chr1	63151454	63151687	peak_1146
	chr1	63167736	63168106	peak_1147
	chr1	63220350	63220551	peak_1148
	chr1	63222155	63222415	peak_1149
	chr1	63272227	63272548	peak_1150
	chr1	63278576	63279143	peak_1151
	chr1	63295068	63295363	peak_1152
	chr1	63359381	63359680	peak_1153
	chr1	63400880	63401258	peak_1154
	chr1	63403823	63404204	peak_1155
	chr1	63424098	63424596	peak_1156
	chr1	63464785	63465107	peak_1157
	chr1	63528092	63528672	peak_1158
	chr1	63684276	63684559	peak_1159
	chr1	63888751	63888941	peak_1160
	chr1	63923771	63924052	peak_1161
	chr1	64033921	64034180	peak_1162
	chr1	64042418	64042593	peak_1163
	chr1	64139296	64139963	peak_1164
	chr1	64143153	64144398	peak_1165
	chr1	64190509	64190783	peak_1166
	chr1	64192024	64192356	peak_1167
	chr1	64350651	64351502	peak_1168
	chr1	64352679	64353222	peak_1169
	chr1	64354952	64355534	peak_1170
	chr1	64414030	64414685	peak_1171
	chr1	64415782	64416045	peak_1172
	chr1	64420475	64421409	peak_1173
	chr1	64465839	64466256	peak_1174
	chr1	64547610	64547861	peak_1175
	chr1	64553010	64553494	peak_1176
	chr1	64585438	64585537	peak_1177
	chr1	64587030	64587307	peak_1178
	chr1	64702828	64703175	peak_1179
	chr1	64754599	64754898	peak_1180
	chr1	64760390	64761039	peak_1181
	chr1	64773081	64773390	peak_1182
	chr1	64776954	64777994	peak_1183
	chr1	64781847	64782540	peak_1184
	chr1	64783911	64784064	peak_1185
	chr1	64786719	64787562	peak_1186
	chr1	64788396	64788879	peak_1187
	chr1	64790967	64791246	peak_1188
	chr1	64813687	64814601	peak_1189
	chr1	64862346	64862712	peak_1190
	chr1	64891541	64891840	peak_1191
	chr1	64892875	64893353	peak_1192
	chr1	64903674	64904087	peak_1193
	chr1	64911247	64911419	peak_1194
	chr1	64995982	64996351	peak_1195
	chr1	65005522	65005664	peak_1196
	chr1	65010049	65010234	peak_1197
	chr1	65010830	65011120	peak_1198
	chr1	65018211	65018484	peak_1199
	chr1	65030910	65031428	peak_1200
	chr1	65143884	65144240	peak_1201
	chr1	65156685	65156931	peak_1202
	chr1	65163392	65164797	peak_1203
	chr1	65167144	65167287	peak_1204
	chr1	65168532	65169933	peak_1205
	chr1	65175720	65175892	peak_1206
	chr1	65217552	65218047	peak_1207
	chr1	65224625	65224784	peak_1208
	chr1	65225318	65225927	peak_1209
	chr1	65239992	65240340	peak_1210
	chr1	65274311	65274846	peak_1211
	chr1	65316356	65317043	peak_1212
	chr1	65445947	65446409	peak_1213
	chr1	65447191	65447438	peak_1214
	chr1	65528772	65529241	peak_1215
	chr1	65574056	65574394	peak_1216
	chr1	65574946	65575376	peak_1217
	chr1	65578180	65578957	peak_1218
	chr1	65592031	65592285	peak_1219
	chr1	65597983	65598354	peak_1220
	chr1	65627347	65627686	peak_1221
	chr1	65640786	65641133	peak_1222
	chr1	65675567	65676090	peak_1223
	chr1	65730163	65730461	peak_1224
	chr1	65930069	65930237	peak_1225
	chr1	66160174	66160585	peak_1226
	chr1	66213843	66214135	peak_1227
	chr1	66355974	66356233	peak_1228
	chr1	66371457	66371704	peak_1229
	chr1	66409465	66409877	peak_1230
	chr1	66429056	66429509	peak_1231
	chr1	66535821	66536207	peak_1232
	chr1	66685668	66685994	peak_1233
	chr1	66717100	66717362	peak_1234
	chr1	66743961	66744335	peak_1235
	chr1	66856688	66857380	peak_1236
	chr1	66858200	66858501	peak_1237
	chr1	67015254	67015492	peak_1238
	chr1	67031006	67031471	peak_1239
	chr1	67058143	67058651	peak_1240
	chr1	67063900	67064203	peak_1241
	chr1	67071615	67072114	peak_1242
	chr1	67078450	67078607	peak_1243
	chr1	67279379	67279676	peak_1244
	chr1	67285545	67286392	peak_1245
	chr1	67287297	67287754	peak_1246
	chr1	67327111	67327905	peak_1247
	chr1	67334845	67335108	peak_1248
	chr1	67338545	67338865	peak_1249
	chr1	67339877	67340232	peak_1250
	chr1	67356794	67357107	peak_1251
	chr1	67407461	67407751	peak_1252
	chr1	67410102	67410709	peak_1253
	chr1	67475274	67475702	peak_1254
	chr1	67842845	67843087	peak_1255
	chr1	68165784	68165891	peak_1256
	chr1	68326309	68326710	peak_1257
	chr1	68887377	68887641	peak_1258
	chr1	69655760	69656057	peak_1259
	chr1	69673668	69673923	peak_1260
	chr1	69696482	69697408	peak_1261
	chr1	69947514	69947982	peak_1262
	chr1	69956509	69956796	peak_1263
	chr1	70081784	70082071	peak_1264
	chr1	70174811	70175175	peak_1265
	chr1	70218247	70218367	peak_1266
	chr1	70491906	70492085	peak_1267
	chr1	70848607	70848740	peak_1268
	chr1	71130338	71131684	peak_1269
	chr1	71168453	71170562	peak_1270
	chr1	71510963	71511077	peak_1271
	chr1	71695910	71696324	peak_1272
	chr1	71755086	71755229	peak_1273
	chr1	71822525	71822695	peak_1274
	chr1	71851295	71851995	peak_1275
	chr1	71924124	71924301	peak_1276
	chr1	71950326	71950805	peak_1277
	chr1	71960416	71960675	peak_1278
	chr1	72044061	72044263	peak_1279
	chr1	72071505	72071685	peak_1280
	chr1	72090193	72091162	peak_1281
	chr1	72116197	72116797	peak_1282
	chr1	72175596	72176784	peak_1283
	chr1	72180713	72180924	peak_1284
	chr1	72189325	72189807	peak_1285
	chr1	72194787	72195492	peak_1286
	chr1	72224139	72224732	peak_1287
	chr1	72234618	72234927	peak_1288
	chr1	72244359	72245089	peak_1289
	chr1	72262234	72263069	peak_1290
	chr1	72264147	72266412	peak_1291
	chr1	72270158	72270494	peak_1292
	chr1	72280082	72280659	peak_1293
	chr1	72298869	72299182	peak_1294
	chr1	72302999	72303292	peak_1295
	chr1	72319786	72320906	peak_1296
	chr1	72326869	72327246	peak_1297
	chr1	72336256	72336577	peak_1298
	chr1	72338693	72338797	peak_1299
	chr1	72346479	72346688	peak_1300
	chr1	72347217	72347505	peak_1301
	chr1	72377948	72378270	peak_1302
	chr1	72380484	72380958	peak_1303
	chr1	72458032	72458386	peak_1304
	chr1	72525232	72525417	peak_1305
	chr1	72631198	72631446	peak_1306
	chr1	72638393	72638685	peak_1307
	chr1	72641103	72641359	peak_1308
	chr1	72679921	72680627	peak_1309
	chr1	72904503	72904885	peak_1310
	chr1	72925063	72925199	peak_1311
	chr1	72932896	72933241	peak_1312
	chr1	72972109	72972453	peak_1313
	chr1	73119760	73120023	peak_1314
	chr1	73121358	73122281	peak_1315
	chr1	73158148	73158403	peak_1316
	chr1	73186933	73187038	peak_1317
	chr1	73229930	73230370	peak_1318
	chr1	73231857	73233246	peak_1319
	chr1	73287064	73287333	peak_1320
	chr1	73430823	73431066	peak_1321
	chr1	73678433	73678724	peak_1322
	chr1	73723999	73724318	peak_1323
	chr1	73733648	73733906	peak_1324
	chr1	73779019	73779122	peak_1325
	chr1	73803942	73804632	peak_1326
	chr1	73877216	73877642	peak_1327
	chr1	73880419	73880919	peak_1328
	chr1	73890367	73891621	peak_1329
	chr1	73900097	73900439	peak_1330
	chr1	74194355	74195155	peak_1331
	chr1	74225794	74226065	peak_1332
	chr1	74246464	74246918	peak_1333
	chr1	74263927	74264101	peak_1334
	chr1	74305547	74305958	peak_1335
	chr1	74306561	74306929	peak_1336
	chr1	74308736	74308992	peak_1337
	chr1	74325450	74326903	peak_1338
	chr1	74340600	74341095	peak_1339
	chr1	74346246	74346713	peak_1340
	chr1	74349112	74349392	peak_1341
	chr1	74381203	74381483	peak_1342
	chr1	74396766	74397188	peak_1343
	chr1	74399502	74399773	peak_1344
	chr1	74436575	74437213	peak_1345
	chr1	74459288	74459890	peak_1346
	chr1	74469216	74469439	peak_1347
	chr1	74542315	74542459	peak_1348
	chr1	74544637	74545221	peak_1349
	chr1	74552756	74553209	peak_1350
	chr1	74576690	74577229	peak_1351
	chr1	74592915	74593157	peak_1352
	chr1	74599828	74600287	peak_1353
	chr1	74644227	74644616	peak_1354
	chr1	74648029	74648658	peak_1355
	chr1	74654612	74654900	peak_1356
	chr1	74664531	74665232	peak_1357
	chr1	74674029	74674656	peak_1358
	chr1	74676627	74677659	peak_1359
	chr1	74692295	74692498	peak_1360
	chr1	74703976	74704293	peak_1361
	chr1	74780625	74781458	peak_1362
	chr1	74836300	74837669	peak_1363
	chr1	74869204	74870367	peak_1364
	chr1	74873573	74874097	peak_1365
	chr1	74915481	74915975	peak_1366
	chr1	74918872	74919432	peak_1367
	chr1	74932570	74932842	peak_1368
	chr1	75014113	75014441	peak_1369
	chr1	75030166	75030511	peak_1370
	chr1	75096827	75097249	peak_1371
	chr1	75098744	75099291	peak_1372
	chr1	75101604	75101989	peak_1373
	chr1	75107617	75107788	peak_1374
	chr1	75114383	75115813	peak_1375
	chr1	75137000	75137220	peak_1376
	chr1	75141608	75142033	peak_1377
	chr1	75144709	75147167	peak_1378
	chr1	75151252	75151520	peak_1379
	chr1	75156890	75157349	peak_1380
	chr1	75164805	75165097	peak_1381
	chr1	75186625	75187553	peak_1382
	chr1	75193803	75194274	peak_1383
	chr1	75195832	75196100	peak_1384
	chr1	75197390	75198165	peak_1385
	chr1	75227779	75228587	peak_1386
	chr1	75247828	75248527	peak_1387
	chr1	75253932	75254326	peak_1388
	chr1	75268098	75268377	peak_1389
	chr1	75272704	75273033	peak_1390
	chr1	75274339	75274567	peak_1391
	chr1	75284743	75285191	peak_1392
	chr1	75293959	75294523	peak_1393
	chr1	75322928	75323379	peak_1394
	chr1	75352625	75352932	peak_1395
	chr1	75491589	75491863	peak_1396
	chr1	75553410	75554273	peak_1397
	chr1	75559382	75559842	peak_1398
	chr1	75560517	75560652	peak_1399
	chr1	75564881	75565178	peak_1400
	chr1	75636147	75636873	peak_1401
	chr1	75651583	75651729	peak_1402
	chr1	75815552	75815961	peak_1403
	chr1	75816483	75816826	peak_1404
	chr1	75837293	75837526	peak_1405
	chr1	75840721	75841016	peak_1406
	chr1	75868521	75869267	peak_1407
	chr1	75907000	75908179	peak_1408
	chr1	76138832	76139013	peak_1409
	chr1	76177529	76177828	peak_1410
	chr1	76353201	76353512	peak_1411
	chr1	76630575	76630857	peak_1412
	chr1	76790646	76791321	peak_1413
	chr1	76810054	76810346	peak_1414
	chr1	77036746	77037418	peak_1415
	chr1	77111570	77111708	peak_1416
	chr1	77162883	77163158	peak_1417
	chr1	77329193	77329427	peak_1418
	chr1	77337093	77337520	peak_1419
	chr1	77404044	77404198	peak_1420
	chr1	77444801	77445128	peak_1421
	chr1	77601635	77601992	peak_1422
	chr1	77648579	77649094	peak_1423
	chr1	77948933	77949306	peak_1424
	chr1	77950338	77950604	peak_1425
	chr1	77951168	77951446	peak_1426
	chr1	77989964	77990138	peak_1427
	chr1	78176869	78177345	peak_1428
	chr1	78195105	78195560	peak_1429
	chr1	78266089	78267290	peak_1430
	chr1	78269060	78270101	peak_1431
	chr1	78285245	78285497	peak_1432
	chr1	78305443	78305711	peak_1433
	chr1	78341683	78342120	peak_1434
	chr1	78358147	78358392	peak_1435
	chr1	78485866	78486228	peak_1436
	chr1	78504395	78504570	peak_1437
	chr1	78510611	78510930	peak_1438
	chr1	78524418	78525143	peak_1439
	chr1	78570529	78571123	peak_1440
	chr1	78577111	78577654	peak_1441
	chr1	78625175	78625465	peak_1442
	chr1	78650858	78651690	peak_1443
	chr1	78676615	78677126	peak_1444
	chr1	78741631	78741879	peak_1445
	chr1	78763861	78764026	peak_1446
	chr1	78806254	78806815	peak_1447
	chr1	79294307	79295078	peak_1448
	chr1	79390536	79391200	peak_1449
	chr1	79427767	79428350	peak_1450
	chr1	79443273	79443541	peak_1451
	chr1	79565238	79565583	peak_1452
	chr1	79568832	79569301	peak_1453
	chr1	79673301	79674951	peak_1454
	chr1	79722338	79723045	peak_1455
	chr1	79740630	79740902	peak_1456
	chr1	79765787	79766095	peak_1457
	chr1	79817036	79817365	peak_1458
	chr1	79817893	79818078	peak_1459
	chr1	79821304	79821488	peak_1460
	chr1	79839654	79840475	peak_1461
	chr1	79870357	79870683	peak_1462
	chr1	79924327	79924634	peak_1463
	chr1	79936121	79938256	peak_1464
	chr1	79960078	79961264	peak_1465
	chr1	79965110	79965963	peak_1466
	chr1	79976599	79977016	peak_1467
	chr1	80144259	80144908	peak_1468
	chr1	80147909	80148487	peak_1469
	chr1	80149805	80151642	peak_1470
	chr1	80154023	80155219	peak_1471
	chr1	80161680	80162432	peak_1472
	chr1	80182625	80182938	peak_1473
	chr1	80195399	80196372	peak_1474
	chr1	80198928	80199393	peak_1475
	chr1	80205913	80206793	peak_1476
	chr1	80211724	80211883	peak_1477
	chr1	80323060	80323270	peak_1478
	chr1	80328987	80329271	peak_1479
	chr1	80399794	80400204	peak_1480
	chr1	80494771	80495047	peak_1481
	chr1	80523767	80524040	peak_1482
	chr1	80670631	80670856	peak_1483
	chr1	80672186	80672445	peak_1484
	chr1	80693213	80693485	peak_1485
	chr1	81109917	81110340	peak_1486
	chr1	81521263	81521509	peak_1487
	chr1	81626508	81627539	peak_1488
	chr1	81662910	81663009	peak_1489
	chr1	81670926	81671080	peak_1490
	chr1	81776977	81777131	peak_1491
	chr1	82046544	82046944	peak_1492
	chr1	82111348	82111482	peak_1493
	chr1	82127872	82128305	peak_1494
	chr1	82168182	82168772	peak_1495
	chr1	82330634	82331132	peak_1496
	chr1	82334959	82335215	peak_1497
	chr1	82584787	82585110	peak_1498
	chr1	82701667	82702606	peak_1499
	chr1	82852372	82853310	peak_1500
	chr1	82866387	82866536	peak_1501
	chr1	82867244	82867688	peak_1502
	chr1	82902680	82902924	peak_1503
	chr1	82976643	82976973	peak_1504
	chr1	82985208	82986415	peak_1505
	chr1	83153845	83154486	peak_1506
	chr1	83174328	83174745	peak_1507
	chr1	83217486	83217740	peak_1508
	chr1	83245317	83245752	peak_1509
	chr1	83787813	83788151	peak_1510
	chr1	84054597	84055140	peak_1511
	chr1	84114634	84114892	peak_1512
	chr1	84293874	84294163	peak_1513
	chr1	84452070	84452288	peak_1514
	chr1	84474717	84474956	peak_1515
	chr1	84491150	84491328	peak_1516
	chr1	84603141	84603552	peak_1517
	chr1	84617620	84618237	peak_1518
	chr1	84623105	84623419	peak_1519
	chr1	84632032	84632269	peak_1520
	chr1	84635849	84636394	peak_1521
	chr1	84641562	84642338	peak_1522
	chr1	84644513	84645660	peak_1523
	chr1	84665446	84668332	peak_1524
	chr1	84686022	84686164	peak_1525
	chr1	84775234	84775904	peak_1526
	chr1	84818894	84819179	peak_1527
	chr1	84827447	84828005	peak_1528
	chr1	84828665	84828969	peak_1529
	chr1	84831158	84831579	peak_1530
	chr1	84856428	84857263	peak_1531
	chr1	84858136	84858337	peak_1532
	chr1	84859037	84859193	peak_1533
	chr1	84875973	84876180	peak_1534
	chr1	84882952	84883349	peak_1535
	chr1	84887475	84887876	peak_1536
	chr1	84896156	84896435	peak_1537
	chr1	85679195	85679542	peak_1538
	chr1	85733127	85733319	peak_1539
	chr1	85753156	85753963	peak_1540
	chr1	85755026	85755528	peak_1541
	chr1	85781720	85782179	peak_1542
	chr1	85855051	85855308	peak_1543
	chr1	85959539	85959818	peak_1544
	chr1	85981832	85982164	peak_1545
	chr1	86032886	86033355	peak_1546
	chr1	86080801	86081200	peak_1547
	chr1	86099753	86100052	peak_1548
	chr1	86231966	86232434	peak_1549
	chr1	86237302	86238139	peak_1550
	chr1	86242960	86243340	peak_1551
	chr1	86267186	86267732	peak_1552
	chr1	86268545	86269128	peak_1553
	chr1	86270218	86270909	peak_1554
	chr1	86276212	86277333	peak_1555
	chr1	86287100	86288601	peak_1556
	chr1	86291333	86291991	peak_1557
	chr1	86295131	86295603	peak_1558
	chr1	86345162	86345432	peak_1559
	chr1	86374176	86374345	peak_1560
	chr1	86378391	86378745	peak_1561
	chr1	86410899	86411372	peak_1562
	chr1	86416874	86417739	peak_1563
	chr1	86437905	86438532	peak_1564
	chr1	86440812	86441219	peak_1565
	chr1	86448408	86449121	peak_1566
	chr1	86451612	86451923	peak_1567
	chr1	86453748	86454559	peak_1568
	chr1	86457486	86457805	peak_1569
	chr1	86459403	86459959	peak_1570
	chr1	86460787	86462184	peak_1571
	chr1	86471297	86471587	peak_1572
	chr1	86476992	86478007	peak_1573
	chr1	86524739	86525391	peak_1574
	chr1	86555180	86556877	peak_1575
	chr1	86604085	86604673	peak_1576
	chr1	86616527	86616987	peak_1577
	chr1	86618463	86618730	peak_1578
	chr1	86695984	86696248	peak_1579
	chr1	86729126	86729441	peak_1580
	chr1	86755657	86755912	peak_1581
	chr1	86762136	86762616	peak_1582
	chr1	86850504	86851158	peak_1583
	chr1	86924252	86924693	peak_1584
	chr1	86938741	86939045	peak_1585
	chr1	86949767	86950444	peak_1586
	chr1	86986984	86987607	peak_1587
	chr1	86988598	86988918	peak_1588
	chr1	86999878	87000672	peak_1589
	chr1	87001479	87001816	peak_1590
	chr1	87017334	87017777	peak_1591
	chr1	87019835	87020186	peak_1592
	chr1	87037595	87037747	peak_1593
	chr1	87038933	87039641	peak_1594
	chr1	87048806	87049467	peak_1595
	chr1	87052341	87053061	peak_1596
	chr1	87117812	87118728	peak_1597
	chr1	87120454	87120721	peak_1598
	chr1	87126458	87126791	peak_1599
	chr1	87128170	87130386	peak_1600
	chr1	87133598	87134480	peak_1601
	chr1	87141474	87141781	peak_1602
	chr1	87173951	87174183	peak_1603
	chr1	87218204	87218310	peak_1604
	chr1	87241274	87241966	peak_1605
	chr1	87295310	87295692	peak_1606
	chr1	87340945	87341197	peak_1607
	chr1	87373768	87373953	peak_1608
	chr1	87384542	87384808	peak_1609
	chr1	87428789	87429288	peak_1610
	chr1	87444378	87445475	peak_1611
	chr1	87467141	87467802	peak_1612
	chr1	87480479	87480734	peak_1613
	chr1	87485058	87485356	peak_1614
	chr1	87496197	87497334	peak_1615
	chr1	87520912	87521175	peak_1616
	chr1	87536233	87536566	peak_1617
	chr1	87545068	87545179	peak_1618
	chr1	87596990	87597436	peak_1619
	chr1	87622726	87622979	peak_1620
	chr1	87774882	87775204	peak_1621
	chr1	87790015	87790351	peak_1622
	chr1	87798115	87799177	peak_1623
	chr1	87814140	87814971	peak_1624
	chr1	87834484	87834800	peak_1625
	chr1	87836854	87837053	peak_1626
	chr1	87860253	87860613	peak_1627
	chr1	87862234	87862819	peak_1628
	chr1	87932977	87933437	peak_1629
	chr1	87962993	87963219	peak_1630
	chr1	87979497	87979991	peak_1631
	chr1	88017379	88017831	peak_1632
	chr1	88402442	88402732	peak_1633
	chr1	88506584	88506684	peak_1634
	chr1	88510892	88511372	peak_1635
	chr1	88515682	88516199	peak_1636
	chr1	88524310	88524478	peak_1637
	chr1	88533498	88533683	peak_1638
	chr1	88548892	88549759	peak_1639
	chr1	88552540	88553934	peak_1640
	chr1	88723116	88723605	peak_1641
	chr1	88727589	88727820	peak_1642
	chr1	89010419	89010710	peak_1643
	chr1	89024238	89024824	peak_1644
	chr1	89030332	89030692	peak_1645
	chr1	89067936	89068568	peak_1646
	chr1	89085168	89085368	peak_1647
	chr1	89087767	89088419	peak_1648
	chr1	89098066	89098435	peak_1649
	chr1	89111479	89111768	peak_1650
	chr1	89119567	89119686	peak_1651
	chr1	89120663	89121342	peak_1652
	chr1	89156806	89157039	peak_1653
	chr1	89157746	89158315	peak_1654
	chr1	89179475	89180685	peak_1655
	chr1	89206244	89206459	peak_1656
	chr1	89225433	89226241	peak_1657
	chr1	89285929	89286339	peak_1658
	chr1	89303017	89303244	peak_1659
	chr1	89308590	89308824	peak_1660
	chr1	89317993	89318323	peak_1661
	chr1	89319186	89319521	peak_1662
	chr1	89320185	89320483	peak_1663
	chr1	89342509	89342632	peak_1664
	chr1	89414695	89415820	peak_1665
	chr1	89434402	89434780	peak_1666
	chr1	89440877	89441207	peak_1667
	chr1	89467036	89467643	peak_1668
	chr1	89492697	89493370	peak_1669
	chr1	89496434	89496859	peak_1670
	chr1	89507027	89507899	peak_1671
	chr1	89509525	89510352	peak_1672
	chr1	89510940	89511469	peak_1673
	chr1	89556044	89556442	peak_1674
	chr1	89822346	89822610	peak_1675
	chr1	89853041	89853271	peak_1676
	chr1	89855324	89855678	peak_1677
	chr1	89902368	89902565	peak_1678
	chr1	89933439	89933886	peak_1679
	chr1	89940195	89940473	peak_1680
	chr1	89965969	89966221	peak_1681
	chr1	89968124	89968591	peak_1682
	chr1	89976256	89977145	peak_1683
	chr1	89988499	89988598	peak_1684
	chr1	90017153	90018579	peak_1685
	chr1	90093794	90093984	peak_1686
	chr1	90104990	90105877	peak_1687
	chr1	90113568	90114067	peak_1688
	chr1	90119192	90119624	peak_1689
	chr1	90127276	90129067	peak_1690
	chr1	90133848	90134136	peak_1691
	chr1	90188563	90188879	peak_1692
	chr1	90202941	90203304	peak_1693
	chr1	90214003	90214489	peak_1694
	chr1	90256454	90256816	peak_1695
	chr1	90263162	90263357	peak_1696
	chr1	90264259	90264710	peak_1697
	chr1	90341155	90341520	peak_1698
	chr1	90396973	90397770	peak_1699
	chr1	90401309	90401823	peak_1700
	chr1	90421775	90422155	peak_1701
	chr1	90433246	90436395	peak_1702
	chr1	90521265	90521663	peak_1703
	chr1	90528018	90528278	peak_1704
	chr1	90531046	90531432	peak_1705
	chr1	90545416	90545698	peak_1706
	chr1	90547619	90547925	peak_1707
	chr1	90549834	90550186	peak_1708
	chr1	90560535	90561279	peak_1709
	chr1	90569921	90570170	peak_1710
	chr1	90814313	90814674	peak_1711
	chr1	90824415	90824789	peak_1712
	chr1	90845258	90845776	peak_1713
	chr1	90847613	90848105	peak_1714
	chr1	90852924	90853451	peak_1715
	chr1	90855174	90855362	peak_1716
	chr1	90856463	90857420	peak_1717
	chr1	90863089	90863410	peak_1718
	chr1	90876626	90877577	peak_1719
	chr1	90889987	90890509	peak_1720
	chr1	90902605	90903011	peak_1721
	chr1	90924781	90925304	peak_1722
	chr1	90927009	90927339	peak_1723
	chr1	90948702	90949321	peak_1724
	chr1	90965615	90966709	peak_1725
	chr1	90969127	90969275	peak_1726
	chr1	90981315	90981927	peak_1727
	chr1	90997112	90997360	peak_1728
	chr1	91022071	91022312	peak_1729
	chr1	91024555	91025322	peak_1730
	chr1	91042677	91042861	peak_1731
	chr1	91058251	91058751	peak_1732
	chr1	91072548	91072987	peak_1733
	chr1	91127202	91128170	peak_1734
	chr1	91148153	91148376	peak_1735
	chr1	91149518	91150016	peak_1736
	chr1	91150613	91151217	peak_1737
	chr1	91157908	91158702	peak_1738
	chr1	91259393	91259987	peak_1739
	chr1	91269914	91270521	peak_1740
	chr1	91271083	91271238	peak_1741
	chr1	91276381	91277276	peak_1742
	chr1	91279106	91279526	peak_1743
	chr1	91292554	91293284	peak_1744
	chr1	91304129	91304506	peak_1745
	chr1	91421535	91422396	peak_1746
	chr1	91423742	91424561	peak_1747
	chr1	91463857	91464387	peak_1748
	chr1	91468037	91468360	peak_1749
	chr1	91470647	91470944	peak_1750
	chr1	91488647	91489188	peak_1751
	chr1	91527506	91527957	peak_1752
	chr1	91539193	91539537	peak_1753
	chr1	91591135	91591419	peak_1754
	chr1	91595818	91596304	peak_1755
	chr1	91597593	91597951	peak_1756
	chr1	91610677	91611140	peak_1757
	chr1	91782146	91782404	peak_1758
	chr1	91802696	91803063	peak_1759
	chr1	91824224	91824722	peak_1760
	chr1	91919295	91919752	peak_1761
	chr1	92012634	92013013	peak_1762
	chr1	92090246	92090795	peak_1763
	chr1	92093369	92094054	peak_1764
	chr1	92154341	92154611	peak_1765
	chr1	92164297	92164551	peak_1766
	chr1	92222216	92222328	peak_1767
	chr1	92279892	92280231	peak_1768
	chr1	92286258	92286589	peak_1769
	chr1	92291761	92291987	peak_1770
	chr1	92307378	92307649	peak_1771
	chr1	92405201	92405565	peak_1772
	chr1	92417009	92417160	peak_1773
	chr1	92428696	92429103	peak_1774
	chr1	92436928	92437027	peak_1775
	chr1	92453748	92454198	peak_1776
	chr1	92457174	92457669	peak_1777
	chr1	92557991	92558269	peak_1778
	chr1	92568316	92569231	peak_1779
	chr1	92578407	92578756	peak_1780
	chr1	92605000	92605779	peak_1781
	chr1	92610934	92611358	peak_1782
	chr1	92623364	92623953	peak_1783
	chr1	92635517	92636142	peak_1784
	chr1	92645842	92646338	peak_1785
	chr1	92709160	92709448	peak_1786
	chr1	92746637	92746939	peak_1787
	chr1	92760969	92761349	peak_1788
	chr1	92822881	92823100	peak_1789
	chr1	92827689	92828687	peak_1790
	chr1	92829282	92831172	peak_1791
	chr1	92831752	92832158	peak_1792
	chr1	92840164	92840366	peak_1793
	chr1	92862088	92862667	peak_1794
	chr1	92906733	92907512	peak_1795
	chr1	92908214	92908574	peak_1796
	chr1	92913163	92913916	peak_1797
	chr1	92942263	92942496	peak_1798
	chr1	93048560	93048714	peak_1799
	chr1	93049779	93050082	peak_1800
	chr1	93053037	93053647	peak_1801
	chr1	93055883	93057030	peak_1802
	chr1	93057977	93058935	peak_1803
	chr1	93073988	93074805	peak_1804
	chr1	93145161	93145536	peak_1805
	chr1	93161465	93162350	peak_1806
	chr1	93163314	93163573	peak_1807
	chr1	93183477	93183983	peak_1808
	chr1	93198993	93199348	peak_1809
	chr1	93206098	93206569	peak_1810
	chr1	93215157	93215486	peak_1811
	chr1	93221411	93222092	peak_1812
	chr1	93233502	93233926	peak_1813
	chr1	93235650	93235796	peak_1814
	chr1	93270484	93270675	peak_1815
	chr1	93285265	93286573	peak_1816
	chr1	93318130	93319541	peak_1817
	chr1	93330661	93331601	peak_1818
	chr1	93337311	93337587	peak_1819
	chr1	93371437	93371588	peak_1820
	chr1	93373986	93374396	peak_1821
	chr1	93378336	93378544	peak_1822
	chr1	93393693	93394353	peak_1823
	chr1	93406581	93407097	peak_1824
	chr1	93439225	93440086	peak_1825
	chr1	93492534	93492840	peak_1826
	chr1	93545066	93545660	peak_1827
	chr1	93546456	93546978	peak_1828
	chr1	93564088	93564335	peak_1829
	chr1	93573076	93573930	peak_1830
	chr1	93586246	93587138	peak_1831
	chr1	93589677	93589969	peak_1832
	chr1	93590927	93591429	peak_1833
	chr1	93592549	93592914	peak_1834
	chr1	93593680	93595772	peak_1835
	chr1	93597543	93597880	peak_1836
	chr1	93603458	93603935	peak_1837
	chr1	93608178	93610065	peak_1838
	chr1	93616044	93617009	peak_1839
	chr1	93663778	93664306	peak_1840
	chr1	93667493	93667743	peak_1841
	chr1	93673753	93674162	peak_1842
	chr1	93676121	93676501	peak_1843
	chr1	93707274	93707581	peak_1844
	chr1	93713658	93714934	peak_1845
	chr1	93719667	93719882	peak_1846
	chr1	93729655	93729924	peak_1847
	chr1	93753281	93753418	peak_1848
	chr1	93784098	93784641	peak_1849
	chr1	93791924	93792263	peak_1850
	chr1	93913772	93914882	peak_1851
	chr1	93915485	93915717	peak_1852
	chr1	93917304	93918278	peak_1853
	chr1	93923800	93924117	peak_1854
	chr1	93949081	93949393	peak_1855
	chr1	93964307	93964516	peak_1856
	chr1	93998312	93998617	peak_1857
	chr1	94009585	94010205	peak_1858
	chr1	94468679	94468940	peak_1859
	chr1	94640490	94640805	peak_1860
	chr1	95037695	95037808	peak_1861
	chr1	95199440	95199685	peak_1862
	chr1	95458884	95459287	peak_1863
	chr1	95491999	95492420	peak_1864
	chr1	95824019	95824403	peak_1865
	chr1	96043863	96044610	peak_1866
	chr1	96557736	96558026	peak_1867
	chr1	96579966	96580248	peak_1868
	chr1	96731816	96732393	peak_1869
	chr1	96820462	96820771	peak_1870
	chr1	96824541	96824932	peak_1871
	chr1	97120430	97120725	peak_1872
	chr1	97574865	97574995	peak_1873
	chr1	97578279	97578797	peak_1874
	chr1	97591534	97591802	peak_1875
	chr1	97626756	97627226	peak_1876
	chr1	97708800	97709178	peak_1877
	chr1	97713794	97714109	peak_1878
	chr1	97720746	97721128	peak_1879
	chr1	97959603	97959775	peak_1880
	chr1	98068592	98068738	peak_1881
	chr1	98178541	98178869	peak_1882
	chr1	98188946	98189463	peak_1883
	chr1	98569851	98570180	peak_1884
	chr1	98571414	98571706	peak_1885
	chr1	98590732	98591035	peak_1886
	chr1	98626169	98626838	peak_1887
	chr1	98692314	98692688	peak_1888
	chr1	98696728	98697538	peak_1889
	chr1	98759308	98759724	peak_1890
	chr1	99028876	99029221	peak_1891
	chr1	99083006	99083407	peak_1892
	chr1	99084455	99084851	peak_1893
	chr1	99122932	99123124	peak_1894
	chr1	99202332	99202884	peak_1895
	chr1	99621587	99621875	peak_1896
	chr1	99951660	99952036	peak_1897
	chr1	100456437	100456887	peak_1898
	chr1	100563617	100564258	peak_1899
	chr1	100574738	100575822	peak_1900
	chr1	100577273	100577949	peak_1901
	chr1	100583341	100584203	peak_1902
	chr1	100596489	100596874	peak_1903
	chr1	100782895	100783298	peak_1904
	chr1	100815413	100815919	peak_1905
	chr1	100878127	100878534	peak_1906
	chr1	101454496	101454783	peak_1907
	chr1	101917289	101917693	peak_1908
	chr1	101956048	101956376	peak_1909
	chr1	102059965	102060318	peak_1910
	chr1	102229994	102230280	peak_1911
	chr1	102238520	102238666	peak_1912
	chr1	102416566	102416847	peak_1913
	chr1	102418153	102418465	peak_1914
	chr1	103082632	103082991	peak_1915
	chr1	103083583	103084464	peak_1916
	chr1	103109589	103109893	peak_1917
	chr1	103140815	103141558	peak_1918
	chr1	103947000	103947455	peak_1919
	chr1	103955992	103956409	peak_1920
	chr1	103957995	103958448	peak_1921
	chr1	104084473	104084799	peak_1922
	chr1	104330909	104331369	peak_1923
	chr1	104477517	104477850	peak_1924
	chr1	104495746	104496776	peak_1925
	chr1	104540253	104540972	peak_1926
	chr1	104577330	104578123	peak_1927
	chr1	104604450	104604728	peak_1928
	chr1	104665431	104666111	peak_1929
	chr1	104915421	104915712	peak_1930
	chr1	105191113	105191346	peak_1931
	chr1	105227272	105227600	peak_1932
	chr1	105230596	105230941	peak_1933
	chr1	105257112	105257780	peak_1934
	chr1	105424055	105424458	peak_1935
	chr1	105456130	105456538	peak_1936
	chr1	105543149	105543344	peak_1937
	chr1	105545890	105546313	peak_1938
	chr1	105554219	105554849	peak_1939
	chr1	105571887	105572040	peak_1940
	chr1	105656666	105656939	peak_1941
	chr1	105799591	105800172	peak_1942
	chr1	105831510	105831809	peak_1943
	chr1	105834115	105834472	peak_1944
	chr1	105863065	105863506	peak_1945
	chr1	105963566	105963844	peak_1946
	chr1	106001437	106001570	peak_1947
	chr1	106002487	106003088	peak_1948
	chr1	106015878	106016890	peak_1949
	chr1	106113145	106113424	peak_1950
	chr1	106122589	106122728	peak_1951
	chr1	106128652	106129066	peak_1952
	chr1	106129776	106130007	peak_1953
	chr1	106149751	106149977	peak_1954
	chr1	106356189	106356504	peak_1955
	chr1	106359866	106360164	peak_1956
	chr1	106532877	106533147	peak_1957
	chr1	106634357	106635088	peak_1958
	chr1	106660746	106661665	peak_1959
	chr1	106686978	106687277	peak_1960
	chr1	106724332	106724587	peak_1961
	chr1	106849128	106849408	peak_1962
	chr1	106876608	106876777	peak_1963
	chr1	106961242	106961643	peak_1964
	chr1	106991803	106992062	peak_1965
	chr1	106993062	106993463	peak_1966
	chr1	107382328	107382575	peak_1967
	chr1	107405207	107405357	peak_1968
	chr1	107418383	107418708	peak_1969
	chr1	107471021	107471408	peak_1970
	chr1	107517641	107518012	peak_1971
	chr1	107535910	107536161	peak_1972
	chr1	107615903	107616420	peak_1973
	chr1	107775997	107776263	peak_1974
	chr1	107869815	107870328	peak_1975
	chr1	107871191	107871507	peak_1976
	chr1	107936792	107937064	peak_1977
	chr1	108108473	108109871	peak_1978
	chr1	108260493	108260816	peak_1979
	chr1	108779052	108779800	peak_1980
	chr1	108781016	108781759	peak_1981
	chr1	108925385	108925673	peak_1982
	chr1	109293367	109293834	peak_1983
	chr1	110003091	110003409	peak_1984
	chr1	110575018	110575256	peak_1985
	chr1	110622132	110622973	peak_1986
	chr1	111618556	111619057	peak_1987
	chr1	111681132	111681451	peak_1988
	chr1	111704270	111704456	peak_1989
	chr1	111705777	111705960	peak_1990
	chr1	111792643	111792931	peak_1991
	chr1	111812854	111813384	peak_1992
	chr1	112493477	112493612	peak_1993
	chr1	112495013	112495215	peak_1994
	chr1	112547671	112547794	peak_1995
	chr1	112684158	112684675	peak_1996
	chr1	113259327	113259610	peak_1997
[truncated: 44,094 more rows]

## Sheet: Open-Open
Suppl table 1. Genomic coordinates of dynamic accessible-regions
Genomic coordinates of ATAC-seq peaks in Open-Open region
	Chromosome	Start	End	Peaks
	chr1	3377181	3379061	peak_1
	chr1	3539652	3539833	peak_2
	chr1	4316675	4316990	peak_3
	chr1	4318183	4318522	peak_4
	chr1	4538274	4540497	peak_5
	chr1	4931970	4932146	peak_6
	chr1	5002105	5002453	peak_7
	chr1	5003621	5003869	peak_8
	chr1	5179497	5182434	peak_9
	chr1	5578901	5579339	peak_10
	chr1	5580223	5580590	peak_11
	chr1	5588244	5589016	peak_12
	chr1	6234300	6234668	peak_13
	chr1	6395583	6395984	peak_14
	chr1	6397087	6397463	peak_15
	chr1	6514175	6515897	peak_16
	chr1	6733008	6733396	peak_17
	chr1	6734381	6734907	peak_18
	chr1	7148394	7150240	peak_19
	chr1	7158704	7159247	peak_20
	chr1	7522736	7523196	peak_21
	chr1	7524329	7524778	peak_22
	chr1	7907976	7908288	peak_23
	chr1	7909496	7909860	peak_24
	chr1	8000504	8000744	peak_25
	chr1	8099978	8100812	peak_26
	chr1	8929269	8929792	peak_27
	chr1	9698356	9699379	peak_28
	chr1	9832390	9832788	peak_29
	chr1	10013776	10014585	peak_30
	chr1	10056232	10057339	peak_31
	chr1	10076715	10077326	peak_32
	chr1	10901046	10901453	peak_33
	chr1	11006867	11007304	peak_34
	chr1	11776715	11777063	peak_35
	chr1	11778280	11778611	peak_36
	chr1	11881269	11881732	peak_37
	chr1	12181119	12181550	peak_38
	chr1	12401688	12402013	peak_39
	chr1	12403156	12403637	peak_40
	chr1	12551392	12551753	peak_41
	chr1	12552827	12553296	peak_42
	chr1	12727510	12728144	peak_43
	chr1	12934932	12935477	peak_44
	chr1	12980763	12981316	peak_45
	chr1	12996421	12998494	peak_46
	chr1	13070941	13071114	peak_47
	chr1	13071847	13072033	peak_48
	chr1	13118893	13119546	peak_49
	chr1	13121560	13123703	peak_50
	chr1	13159358	13160743	peak_51
	chr1	13161666	13161886	peak_52
	chr1	13176055	13176394	peak_53
	chr1	13186773	13189858	peak_54
	chr1	13215006	13215773	peak_55
	chr1	13717986	13718800	peak_56
	chr1	13761591	13762050	peak_57
	chr1	13793903	13794166	peak_58
	chr1	13911143	13911562	peak_59
	chr1	14153000	14153241	peak_60
	chr1	14154599	14154966	peak_61
	chr1	14160660	14163158	peak_62
	chr1	14346859	14348679	peak_63
	chr1	14486685	14486977	peak_64
	chr1	15103732	15104219	peak_65
	chr1	15105712	15106876	peak_66
	chr1	15232293	15232777	peak_67
	chr1	15233772	15234144	peak_68
	chr1	15281552	15283602	peak_69
	chr1	15352431	15353276	peak_70
	chr1	15777258	15777773	peak_71
	chr1	16451442	16451704	peak_72
	chr1	16452955	16453510	peak_73
	chr1	16699451	16700366	peak_74
	chr1	16701374	16701724	peak_75
	chr1	16780490	16781753	peak_76
	chr1	16804037	16804241	peak_77
	chr1	16804926	16805324	peak_78
	chr1	16868666	16869719	peak_79
	chr1	16870931	16871194	peak_80
	chr1	16971674	16972704	peak_81
	chr1	16973215	16973573	peak_82
	chr1	17453090	17454017	peak_83
	chr1	17862995	17863465	peak_84
	chr1	18548658	18550247	peak_85
	chr1	18974068	18974566	peak_86
	chr1	19253839	19254280	peak_87
	chr1	19255309	19255704	peak_88
	chr1	19379674	19382866	peak_89
	chr1	19394443	19394774	peak_90
	chr1	19395395	19396304	peak_91
	chr1	19622708	19623042	peak_92
	chr1	19624607	19624959	peak_93
	chr1	20007540	20008338	peak_94
	chr1	20207725	20208494	peak_95
	chr1	20462877	20464048	peak_96
	chr1	20464632	20464998	peak_97
	chr1	20814065	20814538	peak_98
	chr1	21531121	21532059	peak_99
	chr1	21648365	21648775	peak_100
	chr1	21649589	21650023	peak_101
	chr1	21969484	21970640	peak_102
	chr1	22199979	22201158	peak_103
	chr1	22374585	22375103	peak_104
	chr1	22423773	22423949	peak_105
	chr1	22425632	22425776	peak_106
	chr1	22857921	22858432	peak_107
	chr1	23284371	23285793	peak_108
	chr1	24131125	24132090	peak_109
	chr1	24336323	24336974	peak_110
	chr1	24501381	24501948	peak_111
	chr1	24503293	24503654	peak_112
	chr1	25262901	25263446	peak_113
	chr1	25325153	25325485	peak_114
	chr1	25326011	25326371	peak_115
	chr1	25875880	25876148	peak_116
	chr1	26156619	26158484	peak_117
	chr1	26165437	26165667	peak_118
	chr1	26166740	26166984	peak_119
	chr1	26240544	26241685	peak_120
	chr1	27107639	27107988	peak_121
	chr1	27109140	27109480	peak_122
	chr1	27299661	27300490	peak_123
	chr1	27794641	27795214	peak_124
	chr1	28071913	28072338	peak_125
	chr1	28073871	28074255	peak_126
	chr1	28836240	28836445	peak_127
	chr1	29286454	29286789	peak_128
	chr1	29287360	29287693	peak_129
	chr1	30031061	30031480	peak_130
	chr1	30032521	30033029	peak_131
	chr1	30033979	30034437	peak_132
	chr1	30067609	30067890	peak_133
	chr1	30068407	30068671	peak_134
	chr1	30304653	30305109	peak_135
	chr1	30306311	30306646	peak_136
	chr1	30422119	30422382	peak_137
	chr1	30423596	30423878	peak_138
	chr1	30614372	30616069	peak_139
	chr1	30713897	30714306	peak_140
	chr1	30715432	30716015	peak_141
	chr1	30932540	30932989	peak_142
	chr1	30934156	30934496	peak_143
	chr1	31208701	31209008	peak_144
	chr1	31210187	31210520	peak_145
	chr1	31356557	31357348	peak_146
	chr1	31377701	31378821	peak_147
	chr1	31996427	32004426	peak_148
	chr1	32074886	32075534	peak_149
	chr1	32444270	32444708	peak_150
	chr1	32445876	32446200	peak_151
	chr1	32525702	32525948	peak_152
	chr1	32627264	32628168	peak_153
	chr1	33103862	33104119	peak_154
	chr1	33105348	33105666	peak_155
	chr1	33790809	33791161	peak_156
	chr1	33791880	33792208	peak_157
	chr1	33883826	33884153	peak_158
	chr1	33981537	33981669	peak_159
	chr1	33982555	33982673	peak_160
	chr1	34478064	34479367	peak_161
	chr1	34518108	34518900	peak_162
	chr1	34671590	34673051	peak_163
	chr1	35528621	35529761	peak_164
	chr1	35530372	35531488	peak_165
	chr1	35586920	35587597	peak_166
	chr1	35908103	35909163	peak_167
	chr1	36298827	36299313	peak_168
	chr1	36318180	36319823	peak_169
	chr1	36411614	36413515	peak_170
	chr1	36456711	36457758	peak_171
	chr1	36556414	36556558	peak_172
	chr1	36582274	36583687	peak_173
	chr1	36585442	36586718	peak_174
	chr1	36621845	36623885	peak_175
	chr1	36689077	36689374	peak_176
	chr1	36788976	36790909	peak_177
	chr1	36937076	36937631	peak_178
	chr1	36942037	36942391	peak_179
	chr1	37452847	37453959	peak_180
	chr1	37519175	37520262	peak_181
	chr1	37654841	37656849	peak_182
	chr1	37674588	37675061	peak_183
	chr1	37903710	37904513	peak_184
	chr1	37970310	37971263	peak_185
	chr1	37972588	37974121	peak_186
	chr1	38018073	38018496	peak_187
	chr1	38019613	38019968	peak_188
	chr1	38039665	38039958	peak_189
	chr1	38394411	38395188	peak_190
	chr1	38425491	38427039	peak_191
	chr1	38646045	38646903	peak_192
	chr1	38752689	38753399	peak_193
	chr1	39096001	39096268	peak_194
	chr1	39455584	39456329	peak_195
	chr1	39573729	39575121	peak_196
	chr1	39786950	39788354	peak_197
	chr1	39916518	39917471	peak_198
	chr1	39934331	39934733	peak_199
	chr1	39963972	39965628	peak_200
	chr1	39970076	39971204	peak_201
	chr1	40086151	40086485	peak_202
	chr1	40087671	40088003	peak_203
	chr1	40275509	40276177	peak_204
	chr1	40401982	40402742	peak_205
	chr1	40592069	40592453	peak_206
	chr1	40593590	40593939	peak_207
	chr1	40909356	40909657	peak_208
	chr1	41513992	41514605	peak_209
	chr1	42398042	42398565	peak_210
	chr1	42402573	42403018	peak_211
	chr1	42434304	42435229	peak_212
	chr1	42685342	42685605	peak_213
	chr1	42686853	42687322	peak_214
	chr1	43226903	43227364	peak_215
	chr1	43496063	43496434	peak_216
	chr1	43670159	43671415	peak_217
	chr1	44508447	44509234	peak_218
	chr1	44514191	44517917	peak_219
	chr1	44795732	44796753	peak_220
	chr1	44797224	44797613	peak_221
	chr1	45090743	45092059	peak_222
	chr1	45092623	45094712	peak_223
	chr1	45669008	45671193	peak_224
	chr1	46739304	46742439	peak_225
	chr1	47172795	47173138	peak_226
	chr1	47174260	47174641	peak_227
	chr1	47603944	47604333	peak_228
	chr1	47605608	47605914	peak_229
	chr1	47796711	47797806	peak_230
	chr1	47798781	47799752	peak_231
	chr1	48263136	48263490	peak_232
	chr1	48264545	48264815	peak_233
	chr1	48841213	48841390	peak_234
	chr1	48842770	48842926	peak_235
	chr1	49153257	49153762	peak_236
	chr1	49154781	49155110	peak_237
	chr1	49335080	49335311	peak_238
	chr1	49336563	49336875	peak_239
	chr1	50011064	50011389	peak_240
	chr1	50012582	50012933	peak_241
	chr1	50701352	50701601	peak_242
	chr1	51562913	51563255	peak_243
	chr1	51563810	51564231	peak_244
	chr1	51605674	51606144	peak_245
	chr1	51768498	51769284	peak_246
	chr1	51770420	51770724	peak_247
	chr1	51968500	51969483	peak_248
	chr1	52409654	52410017	peak_249
	chr1	52411147	52412658	peak_250
	chr1	52767701	52768327	peak_251
	chr1	52776254	52776750	peak_252
	chr1	53446450	53447296	peak_253
	chr1	53448191	53448620	peak_254
	chr1	54028395	54028904	peak_255
	chr1	54207877	54208388	peak_256
	chr1	54239868	54241129	peak_257
	chr1	54921332	54922491	peak_258
	chr1	55020827	55021774	peak_259
	chr1	55154659	55155045	peak_260
	chr1	55247582	55250155	peak_261
	chr1	55512960	55513374	peak_262
	chr1	55668616	55669602	peak_263
	chr1	55727452	55728606	peak_264
	chr1	56069428	56069779	peak_265
	chr1	56070948	56071287	peak_266
	chr1	56158759	56159115	peak_267
	chr1	56159918	56160284	peak_268
	chr1	57148213	57148644	peak_269
	chr1	57149778	57150101	peak_270
	chr1	57691723	57692653	peak_271
	chr1	58473898	58474088	peak_272
	chr1	58475620	58476448	peak_273
	chr1	58759341	58759775	peak_274
	chr1	59070461	59072086	peak_275
	chr1	59275914	59276633	peak_276
	chr1	59279503	59280605	peak_277
	chr1	59361683	59362006	peak_278
	chr1	59405985	59407633	peak_279
	chr1	59415444	59416436	peak_280
	chr1	59472257	59472918	peak_281
	chr1	59524072	59524743	peak_282
	chr1	59557229	59557605	peak_283
	chr1	59626210	59626680	peak_284
	chr1	59720553	59721659	peak_285
	chr1	59796249	59796416	peak_286
	chr1	59798381	59799107	peak_287
	chr1	59987165	59987560	peak_288
	chr1	60105098	60105286	peak_289
	chr1	60106562	60107243	peak_290
	chr1	62150786	62152108	peak_291
	chr1	62944802	62945300	peak_292
	chr1	63045505	63045783	peak_293
	chr1	63046949	63047371	peak_294
	chr1	63077927	63078339	peak_295
	chr1	63130890	63131947	peak_296
	chr1	63149805	63150294	peak_297
	chr1	63732247	63732621	peak_298
	chr1	63733799	63734165	peak_299
	chr1	64158418	64159067	peak_300
	chr1	64466497	64467811	peak_301
	chr1	64470550	64472294	peak_302
	chr1	64763410	64764659	peak_303
	chr1	64799840	64800637	peak_304
	chr1	65132439	65132777	peak_305
	chr1	65133963	65134385	peak_306
	chr1	65908621	65908855	peak_307
	chr1	65910057	65910633	peak_308
	chr1	65987255	65989265	peak_309
	chr1	66093361	66093744	peak_310
	chr1	66095076	66095385	peak_311
	chr1	66582225	66584699	peak_312
	chr1	67055621	67056150	peak_313
	chr1	67620480	67621139	peak_314
	chr1	67622245	67622597	peak_315
	chr1	67758336	67758755	peak_316
	chr1	67760102	67760407	peak_317
	chr1	68450579	68451089	peak_318
	chr1	68451610	68452004	peak_319
	chr1	69878971	69880127	peak_320
	chr1	70029212	70029898	peak_321
	chr1	71135308	71136668	peak_322
	chr1	71174855	71175531	peak_323
	chr1	71427998	71428474	peak_324
	chr1	71595955	71596446	peak_325
	chr1	71638663	71639631	peak_326
	chr1	72440783	72441427	peak_327
	chr1	72537651	72538106	peak_328
	chr1	73660002	73660686	peak_329
	chr1	73797588	73798348	peak_330
	chr1	74213011	74214358	peak_331
	chr1	74265236	74265768	peak_332
	chr1	74316780	74317405	peak_333
	chr1	74353074	74354247	peak_334
	chr1	74371161	74372081	peak_335
	chr1	74454146	74454794	peak_336
	chr1	74460865	74461901	peak_337
	chr1	74462898	74464217	peak_338
	chr1	74513002	74513280	peak_339
	chr1	74574835	74575134	peak_340
	chr1	74793114	74793990	peak_341
	chr1	74904403	74905110	peak_342
	chr1	75021802	75024685	peak_343
	chr1	75106169	75107007	peak_344
	chr1	75109387	75110581	peak_345
	chr1	75226632	75227109	peak_346
	chr1	75228755	75229869	peak_347
	chr1	75286378	75286956	peak_348
	chr1	75663553	75663851	peak_349
	chr1	75665088	75665457	peak_350
	chr1	76465553	76466060	peak_351
	chr1	77071758	77073455	peak_352
	chr1	78343728	78344895	peak_353
	chr1	78739675	78739935	peak_354
	chr1	78762972	78763218	peak_355
	chr1	79047539	79048538	peak_356
	chr1	79082252	79082545	peak_357
	chr1	79084155	79084549	peak_358
	chr1	79232969	79233516	peak_359
	chr1	79234659	79235108	peak_360
	chr1	79318061	79318476	peak_361
	chr1	79319573	79320015	peak_362
	chr1	79486379	79486604	peak_363
	chr1	79487669	79488239	peak_364
	chr1	79523726	79525917	peak_365
	chr1	80035879	80036811	peak_366
	chr1	80062745	80063174	peak_367
	chr1	80064046	80064461	peak_368
	chr1	80201465	80202977	peak_369
	chr1	80308495	80309623	peak_370
	chr1	80624921	80625357	peak_371
	chr1	80832196	80832740	peak_372
	chr1	80958580	80958895	peak_373
	chr1	80960040	80960418	peak_374
	chr1	81426145	81428549	peak_375
	chr1	81429288	81429804	peak_376
	chr1	82313908	82314297	peak_377
	chr1	83008817	83009253	peak_378
	chr1	83448155	83448606	peak_379
	chr1	83707674	83709630	peak_380
	chr1	84313644	84314099	peak_381
	chr1	84314854	84315624	peak_382
	chr1	84796101	84796667	peak_383
	chr1	84797933	84798127	peak_384
	chr1	84823926	84824690	peak_385
	chr1	84842958	84843571	peak_386
	chr1	85766428	85767488	peak_387
	chr1	86082311	86082495	peak_388
	chr1	86103733	86104834	peak_389
	chr1	86219297	86219650	peak_390
	chr1	86384080	86384248	peak_391
	chr1	86395804	86397520	peak_392
	chr1	86424191	86424652	peak_393
	chr1	86428805	86429581	peak_394
	chr1	86455679	86456123	peak_395
	chr1	86466837	86467774	peak_396
	chr1	86473541	86474386	peak_397
	chr1	86510220	86510706	peak_398
	chr1	86534455	86536743	peak_399
	chr1	87008722	87009539	peak_400
	chr1	87026211	87026826	peak_401
	chr1	87058033	87058750	peak_402
	chr1	87168433	87168719	peak_403
	chr1	87169445	87170314	peak_404
	chr1	87177437	87178050	peak_405
	chr1	87252400	87252881	peak_406
	chr1	87478634	87479054	peak_407
	chr1	87546337	87546704	peak_408
	chr1	87679835	87681507	peak_409
	chr1	87827224	87827648	peak_410
	chr1	87835879	87836588	peak_411
	chr1	88483554	88483964	peak_412
	chr1	88502164	88503669	peak_413
	chr1	88512158	88512769	peak_414
	chr1	88541553	88542065	peak_415
	chr1	88543202	88543582	peak_416
	chr1	89016384	89017477	peak_417
	chr1	89018391	89019420	peak_418
	chr1	89096873	89097444	peak_419
	chr1	89103197	89104049	peak_420
	chr1	89332860	89333680	peak_421
	chr1	89705052	89705619	peak_422
	chr1	89846597	89847512	peak_423
	chr1	89868051	89868459	peak_424
	chr1	89920058	89920741	peak_425
	chr1	90011981	90013901	peak_426
	chr1	90020376	90023455	peak_427
	chr1	90522133	90523425	peak_428
	chr1	90834121	90834441	peak_429
	chr1	90839040	90839631	peak_430
	chr1	90884496	90885121	peak_431
	chr1	91064769	91065562	peak_432
	chr1	91160372	91161456	peak_433
	chr1	91161939	91162314	peak_434
	chr1	91166723	91169445	peak_435
	chr1	91225862	91226122	peak_436
	chr1	91431956	91432728	peak_437
	chr1	91465998	91466418	peak_438
	chr1	91491906	91492942	peak_439
	chr1	91529148	91529799	peak_440
	chr1	91794961	91795621	peak_441
	chr1	92096896	92098412	peak_442
	chr1	92281413	92281787	peak_443
	chr1	92300992	92301447	peak_444
	chr1	92624248	92625077	peak_445
	chr1	92632308	92632889	peak_446
	chr1	92634035	92634708	peak_447
	chr1	92883856	92884659	peak_448
	chr1	92945348	92945834	peak_449
	chr1	93100044	93101254	peak_450
	chr1	93154858	93155736	peak_451
	chr1	93165895	93167451	peak_452
	chr1	93320259	93320729	peak_453
	chr1	93532347	93532905	peak_454
	chr1	93557401	93557922	peak_455
	chr1	93662892	93663244	peak_456
	chr1	93708909	93709360	peak_457
	chr1	93710659	93711042	peak_458
	chr1	93750361	93750798	peak_459
	chr1	94003569	94004347	peak_460
	chr1	94700724	94701364	peak_461
	chr1	95042271	95043054	peak_462
	chr1	95095541	95096388	peak_463
	chr1	96088424	96088663	peak_464
	chr1	96089714	96089936	peak_465
	chr1	96541554	96542655	peak_466
	chr1	96632548	96632833	peak_467
	chr1	96634358	96634656	peak_468
	chr1	97235459	97236356	peak_469
	chr1	97488902	97490236	peak_470
	chr1	97693038	97693798	peak_471
	chr1	98182910	98184617	peak_472
	chr1	98323166	98324246	peak_473
	chr1	98324755	98325782	peak_474
	chr1	99027392	99027705	peak_475
	chr1	99906814	99907135	peak_476
	chr1	101030351	101035213	peak_477
	chr1	101855248	101857546	peak_478
	chr1	102122164	102122531	peak_479
	chr1	102123601	102124117	peak_480
	chr1	102182905	102183894	peak_481
	chr1	103152100	103152481	peak_482
	chr1	103944064	103945056	peak_483
	chr1	104583277	104584758	peak_484
	chr1	104586068	104586613	peak_485
	chr1	105435103	105436081	peak_486
	chr1	105510715	105512029	peak_487
	chr1	105801395	105801672	peak_488
	chr1	105802925	105803277	peak_489
	chr1	105815618	105816086	peak_490
	chr1	106880457	106880864	peak_491
	chr1	106931656	106932415	peak_492
	chr1	107415621	107417526	peak_493
	chr1	107490053	107490564	peak_494
	chr1	107800416	107800675	peak_495
	chr1	107801844	107802157	peak_496
	chr1	107901071	107901418	peak_497
	chr1	107902941	107903523	peak_498
	chr1	107966518	107966861	peak_499
	chr1	107968301	107968649	peak_500
	chr1	108616431	108618664	peak_501
	chr1	108712284	108712634	peak_502
	chr1	109184015	109186734	peak_503
	chr1	110056312	110056617	peak_504
	chr1	110057394	110057732	peak_505
	chr1	111418462	111420263	peak_506
	chr1	111929717	111930589	peak_507
	chr1	112103121	112103407	peak_508
	chr1	112104169	112104434	peak_509
	chr1	112506034	112506456	peak_510
	chr1	112507228	112507642	peak_511
	chr1	112559630	112560177	peak_512
	chr1	115083690	115084856	peak_513
	chr1	115086260	115086599	peak_514
	chr1	115732258	115732921	peak_515
	chr1	115733563	115734241	peak_516
	chr1	116020661	116022072	peak_517
	chr1	117297756	117298265	peak_518
	chr1	117811604	117812366	peak_519
	chr1	118201419	118201824	peak_520
	chr1	118491675	118492604	peak_521
	chr1	119631242	119631601	peak_522
	chr1	120008145	120009797	peak_523
	chr1	120109716	120110080	peak_524
	chr1	120111172	120111947	peak_525
	chr1	120341851	120342589	peak_526
	chr1	120343270	120344042	peak_527
	chr1	120433668	120435216	peak_528
	chr1	120436074	120436366	peak_529
	chr1	121592448	121592728	peak_530
	chr1	122692598	122695319	peak_531
	chr1	122709507	122709913	peak_532
	chr1	122711035	122711443	peak_533
	chr1	122940836	122944815	peak_534
	chr1	123246786	123247126	peak_535
	chr1	123247763	123248076	peak_536
	chr1	123312233	123313051	peak_537
	chr1	124880797	124881398	peak_538
	chr1	125153191	125155109	peak_539
	chr1	125536694	125536898	peak_540
	chr1	126659772	126660947	peak_541
	chr1	126917817	126918840	peak_542
	chr1	127032522	127033192	peak_543
	chr1	127420196	127422749	peak_544
	chr1	127792678	127793333	peak_545
	chr1	128029896	128031097	peak_546
	chr1	128246085	128246856	peak_547
	chr1	128286896	128287834	peak_548
	chr1	128356959	128357241	peak_549
	chr1	128358469	128358812	peak_550
	chr1	129112225	129112559	peak_551
	chr1	129113782	129114141	peak_552
	chr1	129257544	129259965	peak_553
	chr1	129694025	129694276	peak_554
	chr1	129695763	129696191	peak_555
	chr1	129767268	129767612	peak_556
	chr1	129768718	129769130	peak_557
	chr1	130157884	130158256	peak_558
	chr1	130159399	130159763	peak_559
	chr1	130305436	130306145	peak_560
	chr1	130333376	130334083	peak_561
	chr1	130335003	130335634	peak_562
	chr1	130350432	130351408	peak_563
	chr1	130841758	130842059	peak_564
	chr1	130843255	130843610	peak_565
	chr1	130973777	130975280	peak_566
	chr1	131087683	131088154	peak_567
	chr1	131089473	131090524	peak_568
	chr1	131091566	131091811	peak_569
	chr1	131185326	131186038	peak_570
	chr1	131454730	131455912	peak_571
	chr1	131646784	131647666	peak_572
	chr1	131767016	131768211	peak_573
	chr1	131882605	131885180	peak_574
	chr1	131912802	131913589	peak_575
	chr1	131926173	131927555	peak_576
	chr1	131929109	131929304	peak_577
	chr1	131930479	131930870	peak_578
	chr1	131981802	131982263	peak_579
	chr1	132105154	132105528	peak_580
	chr1	132313082	132314434	peak_581
	chr1	132337892	132338779	peak_582
	chr1	132366589	132366876	peak_583
	chr1	132420854	132421041	peak_584
	chr1	132474134	132474703	peak_585
	chr1	132523887	132524632	peak_586
	chr1	132572083	132574076	peak_587
	chr1	132587726	132588847	peak_588
	chr1	132729564	132731873	peak_589
	chr1	132818003	132818679	peak_590
	chr1	132837083	132839539	peak_591
	chr1	132899109	132900178	peak_592
	chr1	132949910	132950905	peak_593
	chr1	133029249	133030647	peak_594
	chr1	133058551	133059066	peak_595
	chr1	133197009	133197805	peak_596
	chr1	133232293	133233192	peak_597
	chr1	133371292	133372666	peak_598
	chr1	133823154	133824350	peak_599
	chr1	133842229	133842741	peak_600
	chr1	133909284	133910415	peak_601
	chr1	133911558	133912058	peak_602
	chr1	134184475	134184914	peak_603
	chr1	134186047	134186441	peak_604
	chr1	134564807	134566014	peak_605
	chr1	134575976	134578275	peak_606
	chr1	134607016	134608880	peak_607
	chr1	134779346	134780049	peak_608
	chr1	134960015	134960719	peak_609
	chr1	135013690	135014731	peak_610
	chr1	135081307	135082469	peak_611
	chr1	135175391	135176661	peak_612
	chr1	135188272	135190177	peak_613
	chr1	135205111	135205513	peak_614
	chr1	135307834	135309578	peak_615
	chr1	135354043	135354302	peak_616
	chr1	135358850	135360220	peak_617
	chr1	135558783	135559928	peak_618
	chr1	135573049	135574832	peak_619
	chr1	135717027	135718192	peak_620
	chr1	136079613	136080040	peak_621
	chr1	136124621	136125145	peak_622
	chr1	136140466	136142521	peak_623
	chr1	136462670	136463681	peak_624
	chr1	136465732	136465923	peak_625
	chr1	136466538	136466719	peak_626
	chr1	136485014	136485343	peak_627
	chr1	136485982	136486802	peak_628
	chr1	136539665	136540410	peak_629
	chr1	136552312	136552687	peak_630
	chr1	136569079	136569664	peak_631
	chr1	136577190	136577807	peak_632
	chr1	136630956	136631130	peak_633
	chr1	136635184	136636022	peak_634
	chr1	136672160	136672757	peak_635
	chr1	136676962	136678597	peak_636
	chr1	136682103	136682793	peak_637
	chr1	136909061	136910487	peak_638
	chr1	136953006	136953964	peak_639
	chr1	136958518	136958850	peak_640
	chr1	136968640	136969821	peak_641
	chr1	137265259	137267901	peak_642
	chr1	137484412	137485336	peak_643
	chr1	138283546	138283955	peak_644
	chr1	138800739	138801363	peak_645
	chr1	138906969	138908219	peak_646
	chr1	139267128	139267426	peak_647
	chr1	139411017	139411439	peak_648
	chr1	139412384	139412702	peak_649
	chr1	140279896	140280196	peak_650
	chr1	140281248	140281552	peak_651
	chr1	140387776	140388223	peak_652
	chr1	140389236	140389745	peak_653
	chr1	141299719	141300063	peak_654
	chr1	141301458	141301818	peak_655
	chr1	141557925	141558354	peak_656
	chr1	141559013	141559362	peak_657
	chr1	141678866	141679589	peak_658
	chr1	141680663	141681063	peak_659
	chr1	141955711	141955955	peak_660
	chr1	141957584	141957885	peak_661
	chr1	142176376	142177253	peak_662
	chr1	142459631	142460103	peak_663
	chr1	142756946	142757590	peak_664
	chr1	142907261	142907662	peak_665
	chr1	142908963	142909337	peak_666
	chr1	143175195	143177270	peak_667
	chr1	143415504	143415793	peak_668
	chr1	143585955	143586546	peak_669
	chr1	143637779	143637939	peak_670
	chr1	143638607	143638750	peak_671
	chr1	143847237	143848857	peak_672
	chr1	145857906	145858273	peak_673
	chr1	145859606	145860066	peak_674
	chr1	146917888	146921498	peak_675
	chr1	147201017	147201440	peak_676
	chr1	147202109	147202526	peak_677
	chr1	147434854	147435301	peak_678
	chr1	147436424	147436807	peak_679
	chr1	147603888	147605415	peak_680
	chr1	148213833	148214973	peak_681
	chr1	148280811	148282277	peak_682
	chr1	148324937	148325336	peak_683
	chr1	148635947	148636278	peak_684
	chr1	148637464	148637832	peak_685
	chr1	148846885	148847852	peak_686
	chr1	149161828	149162254	peak_687
	chr1	149291128	149291381	peak_688
	chr1	149292542	149293030	peak_689
	chr1	149294564	149294832	peak_690
	chr1	149296313	149296563	peak_691
	chr1	149375758	149376131	peak_692
	chr1	149377371	149377754	peak_693
	chr1	149512902	149514801	peak_694
	chr1	149686225	149686513	peak_695
	chr1	149687735	149688018	peak_696
	chr1	150268544	150269228	peak_697
	chr1	151119822	151120001	peak_698
	chr1	151173901	151174078	peak_699
	chr1	151174800	151175039	peak_700
	chr1	151618630	151618951	peak_701
	chr1	151620119	151620587	peak_702
	chr1	152189091	152189890	peak_703
	chr1	152608560	152609250	peak_704
	chr1	152654864	152655124	peak_705
	chr1	152919071	152920834	peak_706
	chr1	152923636	152924354	peak_707
	chr1	152951748	152952377	peak_708
	chr1	152958646	152959473	peak_709
	chr1	152960334	152962104	peak_710
	chr1	152971772	152972401	peak_711
	chr1	153277413	153281692	peak_712
	chr1	153304098	153304550	peak_713
	chr1	153309620	153310845	peak_714
	chr1	153328466	153329370	peak_715
	chr1	153374334	153375213	peak_716
	chr1	153393161	153393822	peak_717
	chr1	153452813	153453459	peak_718
	chr1	153455639	153456792	peak_719
	chr1	153579099	153581384	peak_720
	chr1	153766012	153767017	peak_721
	chr1	153970616	153972215	peak_722
	chr1	154050674	154051921	peak_723
	chr1	154809418	154809865	peak_724
	chr1	154811166	154811524	peak_725
	chr1	155070125	155071098	peak_726
	chr1	155132052	155133136	peak_727
	chr1	155336201	155337406	peak_728
	chr1	155866522	155867032	peak_729
	chr1	155965645	155966236	peak_730
	chr1	155985861	155986383	peak_731
	chr1	156222145	156222346	peak_732
	chr1	156223328	156223506	peak_733
	chr1	156301714	156303108	peak_734
	chr1	156380588	156381313	peak_735
	chr1	156447061	156448536	peak_736
	chr1	156494810	156495459	peak_737
	chr1	156569803	156570190	peak_738
	chr1	157087533	157089808	peak_739
	chr1	157240085	157240371	peak_740
	chr1	157248463	157248981	peak_741
	chr1	157271836	157272805	peak_742
	chr1	157281912	157282815	peak_743
	chr1	157567234	157567907	peak_744
	chr1	158036327	158036761	peak_745
	chr1	158249059	158250236	peak_746
	chr1	158332692	158333476	peak_747
	chr1	158408752	158408975	peak_748
	chr1	158424317	158425150	peak_749
	chr1	158666579	158667110	peak_750
	chr1	158667816	158668616	peak_751
	chr1	158925077	158925607	peak_752
	chr1	159061985	159062557	peak_753
	chr1	159130126	159130541	peak_754
	chr1	159823582	159825470	peak_755
	chr1	160692875	160693548	peak_756
	chr1	160696627	160697484	peak_757
	chr1	160709623	160710191	peak_758
	chr1	160871893	160872454	peak_759
	chr1	162113768	162115415	peak_760
	chr1	162490720	162491224	peak_761
	chr1	162492657	162493611	peak_762
	chr1	162720804	162721218	peak_763
	chr1	162777611	162777962	peak_764
	chr1	162779168	162779495	peak_765
	chr1	163202478	163202906	peak_766
	chr1	163825595	163826073	peak_767
	chr1	164853359	164854177	peak_768
	chr1	165118302	165119077	peak_769
	chr1	165407454	165408189	peak_770
	chr1	165518442	165519879	peak_771
	chr1	165884759	165885470	peak_772
	chr1	165981738	165982375	peak_773
	chr1	166201708	166202171	peak_774
	chr1	166374033	166375008	peak_775
	chr1	166427904	166428528	peak_776
	chr1	166429394	166429800	peak_777
	chr1	166512735	166514068	peak_778
	chr1	166766029	166766536	peak_779
	chr1	167134526	167134943	peak_780
	chr1	167142995	167143632	peak_781
	chr1	167165073	167166455	peak_782
	chr1	167179209	167179506	peak_783
	chr1	167597732	167599184	peak_784
	chr1	167794511	167795072	peak_785
	chr1	169321026	169321989	peak_786
	chr1	170038809	170038983	peak_787
	chr1	170040651	170040987	peak_788
	chr1	170282667	170283264	peak_789
	chr1	170483106	170483522	peak_790
	chr1	170837461	170838997	peak_791
	chr1	171074587	171075085	peak_792
	chr1	171088454	171093369	peak_793
	chr1	171145204	171146028	peak_794
	chr1	171171345	171172110	peak_795
	chr1	171820221	171821081	peak_796
	chr1	171906340	171906498	peak_797
	chr1	172276942	172278087	peak_798
	chr1	172353384	172353924	peak_799
	chr1	174015196	174016935	peak_800
	chr1	175452999	175453482	peak_801
	chr1	175717217	175717638	peak_802
	chr1	175718752	175719088	peak_803
	chr1	175875276	175875775	peak_804
	chr1	176173003	176173204	peak_805
	chr1	176991469	176992829	peak_806
	chr1	177112426	177113236	peak_807
	chr1	177157720	177158245	peak_808
	chr1	177236772	177237827	peak_809
	chr1	177518493	177518936	peak_810
	chr1	177711587	177711975	peak_811
	chr1	177713143	177713510	peak_812
	chr1	177731921	177732177	peak_813
	chr1	177733089	177733264	peak_814
	chr1	177744395	177745712	peak_815
	chr1	178106781	178107389	peak_816
	chr1	178188802	178189720	peak_817
	chr1	178197708	178198213	peak_818
	chr1	178206840	178208206	peak_819
	chr1	178208979	178210444	peak_820
	chr1	178299090	178299374	peak_821
	chr1	178683306	178684082	peak_822
	chr1	178884561	178885381	peak_823
	chr1	179419930	179422258	peak_824
	chr1	179683431	179683951	peak_825
	chr1	179811639	179812252	peak_826
	chr1	179898104	179899264	peak_827
	chr1	180257105	180258664	peak_828
	chr1	180278473	180279091	peak_829
	chr1	180646060	180646800	peak_830
	chr1	180815017	180815638	peak_831
	chr1	180912877	180913457	peak_832
	chr1	181017366	181017547	peak_833
	chr1	181018814	181019041	peak_834
	chr1	181079603	181080815	peak_835
	chr1	181657581	181658465	peak_836
	chr1	181688073	181688838	peak_837
	chr1	181868188	181869323	peak_838
	chr1	181942776	181944818	peak_839
	chr1	182069124	182071081	peak_840
	chr1	182200834	182201394	peak_841
	chr1	182597261	182597621	peak_842
	chr1	182598751	182599089	peak_843
	chr1	182791974	182792341	peak_844
	chr1	182801658	182803184	peak_845
	chr1	182835082	182836424	peak_846
	chr1	182887419	182888089	peak_847
	chr1	182899287	182900248	peak_848
	chr1	183361533	183362050	peak_849
	chr1	183388968	183389995	peak_850
	chr1	183459646	183460084	peak_851
	chr1	183473299	183473836	peak_852
	chr1	183771340	183772155	peak_853
	chr1	183970012	183970960	peak_854
	chr1	184101498	184102396	peak_855
	chr1	184482985	184484347	peak_856
	chr1	184925627	184926101	peak_857
	chr1	184978955	184979847	peak_858
	chr1	185203054	185204095	peak_859
	chr1	185207803	185208189	peak_860
	chr1	185290309	185291037	peak_861
	chr1	186022277	186022871	peak_862
	chr1	186044809	186045280	peak_863
	chr1	186094239	186094821	peak_864
	chr1	186885448	186886205	peak_865
	chr1	187791191	187792004	peak_866
	chr1	187971375	187972245	peak_867
	chr1	188363892	188365113	peak_868
	chr1	188416718	188417887	peak_869
	chr1	188441500	188442324	peak_870
	chr1	188454413	188454848	peak_871
	chr1	188483844	188484129	peak_872
	chr1	188484867	188485092	peak_873
	chr1	188926427	188927413	peak_874
	chr1	189266696	189268150	peak_875
	chr1	189637426	189638494	peak_876
	chr1	190136742	190137423	peak_877
	chr1	190345439	190345699	peak_878
	chr1	190634834	190635440	peak_879
	chr1	190636997	190638675	peak_880
	chr1	190655668	190657671	peak_881
	chr1	190711931	190715557	peak_882
	chr1	190722801	190723273	peak_883
	chr1	190878863	190879220	peak_884
	chr1	191036248	191037287	peak_885
	chr1	191040146	191041364	peak_886
	chr1	191120080	191121797	peak_887
	chr1	191129317	191130084	peak_888
	chr1	191168111	191169461	peak_889
	chr1	191237544	191241711	peak_890
	chr1	191358494	191358934	peak_891
	chr1	191363031	191365726	peak_892
	chr1	191385406	191386082	peak_893
	chr1	191387249	191387656	peak_894
	chr1	191573836	191574604	peak_895
	chr1	191580143	191580961	peak_896
	chr1	191583111	191583879	peak_897
	chr1	191694891	191695298	peak_898
	chr1	191695887	191697725	peak_899
	chr1	191700697	191701412	peak_900
	chr1	191717892	191719522	peak_901
	chr1	191776448	191779282	peak_902
	chr1	191884037	191885340	peak_903
	chr1	191920930	191921596	peak_904
	chr1	192040885	192043016	peak_905
	chr1	192359141	192360294	peak_906
	chr1	192366164	192367853	peak_907
	chr1	192749400	192750870	peak_908
	chr1	192786736	192787412	peak_909
	chr1	192856552	192857254	peak_910
	chr1	192970422	192970967	peak_911
	chr1	193105216	193105800	peak_912
	chr1	193128954	193129889	peak_913
	chr1	193178053	193178963	peak_914
	chr1	193255613	193256450	peak_915
	chr1	193405913	193406739	peak_916
	chr1	193481743	193483584	peak_917
	chr1	193514928	193515494	peak_918
	chr1	193715058	193716057	peak_919
	chr1	194366796	194367936	peak_920
	chr1	194386843	194387363	peak_921
	chr1	194391006	194392416	peak_922
	chr1	194464440	194465088	peak_923
	chr1	194717046	194717841	peak_924
	chr2	3109575	3110126	peak_925
	chr2	3110705	3111426	peak_926
	chr2	3112358	3113235	peak_927
	chr2	3241670	3241973	peak_928
	chr2	3243155	3243465	peak_929
	chr2	3847811	3851542	peak_930
	chr2	4305480	4306322	peak_931
	chr2	4381241	4381770	peak_932
	chr2	4551776	4552255	peak_933
	chr2	5184275	5184734	peak_934
	chr2	6165525	6166217	peak_935
	chr2	6591506	6591926	peak_936
	chr2	6592839	6593310	peak_937
	chr2	7262118	7262778	peak_938
	chr2	7763048	7763264	peak_939
	chr2	7764051	7764251	peak_940
	chr2	8906554	8906970	peak_941
	chr2	8908261	8908745	peak_942
	chr2	9878244	9879066	peak_943
	chr2	10672112	10672364	peak_944
	chr2	11102380	11103401	peak_945
	chr2	11247068	11247370	peak_946
	chr2	11248664	11248910	peak_947
	chr2	11505941	11507318	peak_948
	chr2	11757818	11758146	peak_949
	chr2	11759153	11759623	peak_950
	chr2	11782912	11783693	peak_951
	chr2	12785934	12786279	peak_952
	chr2	12787516	12788456	peak_953
	chr2	12817288	12817643	peak_954
	chr2	12875548	12876494	peak_955
	chr2	13187754	13188234	peak_956
	chr2	13774000	13774354	peak_957
	chr2	13828801	13830285	peak_958
	chr2	13853100	13853473	peak_959
	chr2	13854601	13854937	peak_960
	chr2	14055320	14056162	peak_961
	chr2	14162042	14162431	peak_962
	chr2	14895917	14896176	peak_963
	chr2	14897319	14897590	peak_964
	chr2	15308103	15310485	peak_965
	chr2	16117851	16118370	peak_966
	chr2	17084008	17084257	peak_967
	chr2	17085190	17085433	peak_968
	chr2	17788954	17789842	peak_969
	chr2	18135567	18136157	peak_970
	chr2	18355381	18356121	peak_971
	chr2	18574044	18574572	peak_972
	chr2	18830730	18830930	peak_973
	chr2	18836798	18837463	peak_974
	chr2	19216622	19219085	peak_975
	chr2	19295048	19295449	peak_976
	chr2	19296466	19296926	peak_977
	chr2	19965523	19966474	peak_978
	chr2	19967343	19968307	peak_979
	chr2	20096824	20097200	peak_980
	chr2	20097969	20098243	peak_981
	chr2	20120888	20121414	peak_982
	chr2	20427857	20428183	peak_983
	chr2	20428577	20431502	peak_984
	chr2	20820706	20821176	peak_985
	chr2	20849486	20849814	peak_986
	chr2	20851153	20851551	peak_987
	chr2	21028067	21028377	peak_988
	chr2	21109301	21109715	peak_989
	chr2	21251316	21251699	peak_990
	chr2	21999242	22000318	peak_991
	chr2	22190902	22194162	peak_992
	chr2	22215622	22216006	peak_993
	chr2	22217028	22217339	peak_994
	chr2	22263042	22265015	peak_995
	chr2	22832246	22833401	peak_996
	chr2	23019354	23019988	peak_997
	chr2	23583631	23583988	peak_998
	chr2	23584768	23585520	peak_999
	chr2	23828361	23830941	peak_1000
	chr2	23896483	23896782	peak_1001
	chr2	23898020	23898275	peak_1002
	chr2	24479796	24480161	peak_1003
	chr2	24481324	24481697	peak_1004
	chr2	24666070	24666521	peak_1005
	chr2	24822046	24823080	peak_1006
	chr2	24835738	24836512	peak_1007
	chr2	24855000	24855425	peak_1008
	chr2	24856129	24856574	peak_1009
	chr2	25066227	25067420	peak_1010
	chr2	25109883	25113931	peak_1011
	chr2	25199724	25200105	peak_1012
	chr2	25226271	25226857	peak_1013
	chr2	25229075	25230180	peak_1014
	chr2	25242791	25243402	peak_1015
	chr2	25253401	25254595	peak_1016
	chr2	25255782	25256123	peak_1017
	chr2	25257589	25257971	peak_1018
	chr2	25264868	25267207	peak_1019
	chr2	25439164	25440047	peak_1020
	chr2	25833253	25834138	peak_1021
	chr2	25955377	25956663	peak_1022
	chr2	25960271	25961101	peak_1023
	chr2	25961594	25961947	peak_1024
	chr2	26335037	26336106	peak_1025
	chr2	26345833	26347047	peak_1026
	chr2	26876746	26877639	peak_1027
	chr2	26933547	26933969	peak_1028
	chr2	27379565	27381369	peak_1029
	chr2	28406943	28407641	peak_1030
	chr2	28413144	28414312	peak_1031
	chr2	28426246	28428967	peak_1032
	chr2	29098834	29099087	peak_1033
	chr2	29387827	29390111	peak_1034
	chr2	29622052	29623888	peak_1035
	chr2	29649223	29649935	peak_1036
	chr2	29650785	29651817	peak_1037
	chr2	29689247	29689414	peak_1038
	chr2	29698634	29699023	peak_1039
	chr2	29703899	29704377	peak_1040
	chr2	29722417	29722619	peak_1041
	chr2	29724201	29724369	peak_1042
	chr2	29780187	29780896	peak_1043
	chr2	30047911	30048702	peak_1044
	chr2	30068045	30068574	peak_1045
	chr2	30251062	30252689	peak_1046
	chr2	30253506	30254360	peak_1047
	chr2	30281893	30282494	peak_1048
	chr2	30314290	30314798	peak_1049
	chr2	30315453	30315648	peak_1050
	chr2	30818339	30820105	peak_1051
	chr2	30828802	30829832	peak_1052
	chr2	30841679	30841847	peak_1053
	chr2	30875191	30875648	peak_1054
	chr2	30923393	30924233	peak_1055
	chr2	31000863	31001634	peak_1056
	chr2	31367461	31368726	peak_1057
	chr2	31511274	31512175	peak_1058
	chr2	31556821	31557303	peak_1059
	chr2	31558434	31558596	peak_1060
	chr2	31562766	31563780	peak_1061
	chr2	31573726	31574611	peak_1062
	chr2	31622354	31622537	peak_1063
	chr2	31623935	31624125	peak_1064
	chr2	31695701	31696076	peak_1065
	chr2	31759415	31761251	peak_1066
	chr2	31914685	31914873	peak_1067
	chr2	31916060	31916539	peak_1068
	chr2	32164251	32164598	peak_1069
	chr2	32617434	32617798	peak_1070
	chr2	32676413	32676856	peak_1071
	chr2	32732644	32733953	peak_1072
	chr2	33306314	33307838	peak_1073
	chr2	33322463	33323272	peak_1074
	chr2	33367862	33368198	peak_1075
	chr2	33411074	33411517	peak_1076
	chr2	33412742	33413171	peak_1077
	chr2	33543814	33544103	peak_1078
	chr2	33544612	33544832	peak_1079
	chr2	33546289	33546476	peak_1080
	chr2	33575078	33576118	peak_1081
	chr2	33624921	33625596	peak_1082
	chr2	33701837	33702930	peak_1083
	chr2	34462210	34462875	peak_1084
	chr2	34569239	34569565	peak_1085
	chr2	34570740	34571889	peak_1086
	chr2	34650809	34651207	peak_1087
	chr2	35840560	35841410	peak_1088
	chr2	35939323	35940503	peak_1089
	chr2	36325978	36326446	peak_1090
	chr2	36327451	36327935	peak_1091
	chr2	36618076	36618539	peak_1092
	chr2	36619723	36620051	peak_1093
	chr2	37449401	37451308	peak_1094
	chr2	38310207	38310881	peak_1095
	chr2	38554856	38555518	peak_1096
	chr2	38556108	38557067	peak_1097
	chr2	38592651	38594291	peak_1098
	chr2	38640670	38641757	peak_1099
	chr2	38898299	38899745	peak_1100
	chr2	39603241	39605454	peak_1101
	chr2	41498405	41498903	peak_1102
	chr2	44226772	44227325	peak_1103
	chr2	44360824	44361531	peak_1104
	chr2	44755831	44757023	peak_1105
	chr2	47301271	47301619	peak_1106
	chr2	47302797	47303143	peak_1107
	chr2	47367172	47367532	peak_1108
	chr2	47368376	47368622	peak_1109
	chr2	47794645	47796908	peak_1110
	chr2	48213268	48213752	peak_1111
	chr2	48432407	48433413	peak_1112
	chr2	48885823	48886959	peak_1113
	chr2	49255831	49257164	peak_1114
	chr2	49316306	49316795	peak_1115
	chr2	50358368	50358686	peak_1116
	chr2	50360298	50360713	peak_1117
	chr2	50476411	50476918	peak_1118
	chr2	50495643	50496774	peak_1119
	chr2	50497270	50498412	peak_1120
	chr2	50546641	50547683	peak_1121
	chr2	50598783	50600679	peak_1122
	chr2	51103712	51104209	peak_1123
	chr2	51959487	51960424	peak_1124
	chr2	52554639	52554864	peak_1125
	chr2	52555875	52556101	peak_1126
	chr2	53119019	53119273	peak_1127
	chr2	53120534	53120840	peak_1128
	chr2	53385437	53385765	peak_1129
	chr2	53386906	53387355	peak_1130
	chr2	54482242	54482607	peak_1131
	chr2	54483888	54484270	peak_1132
	chr2	54517995	54518633	peak_1133
	chr2	55888297	55888487	peak_1134
	chr2	55889569	55889763	peak_1135
	chr2	55938487	55941059	peak_1136
	chr2	55942097	55942433	peak_1137
	chr2	55943324	55943691	peak_1138
	chr2	56137817	56138667	peak_1139
	chr2	57462519	57463019	peak_1140
	chr2	57463652	57466084	peak_1141
	chr2	59414972	59415146	peak_1142
	chr2	59579330	59580021	peak_1143
	chr2	60005198	60006252	peak_1144
	chr2	61620628	61620766	peak_1145
	chr2	61851837	61852075	peak_1146
	chr2	62713957	62714357	peak_1147
	chr2	65150252	65150645	peak_1148
	chr2	65809383	65810454	peak_1149
	chr2	66478644	66478943	peak_1150
	chr2	68398192	68399692	peak_1151
	chr2	68718174	68718584	peak_1152
	chr2	68870399	68870603	peak_1153
	chr2	69687142	69688477	peak_1154
	chr2	69704886	69705728	peak_1155
	chr2	69706494	69706669	peak_1156
	chr2	69714167	69715013	peak_1157
	chr2	69737305	69738231	peak_1158
	chr2	69824586	69825009	peak_1159
	chr2	69887947	69888601	peak_1160
	chr2	70072371	70073480	peak_1161
	chr2	70808775	70809473	peak_1162
	chr2	70984081	70985282	peak_1163
	chr2	71010988	71011571	peak_1164
	chr2	71046049	71046402	peak_1165
	chr2	71047604	71048087	peak_1166
	chr2	71743926	71744239	peak_1167
	chr2	71828601	71829215	peak_1168
	chr2	72072070	72072825	peak_1169
	chr2	72087995	72089132	peak_1170
	chr2	72824036	72824196	peak_1171
	chr2	73046399	73046763	peak_1172
	chr2	73555323	73555834	peak_1173
	chr2	73759099	73760162	peak_1174
	chr2	73760737	73761056	peak_1175
	chr2	73766458	73767397	peak_1176
	chr2	74292563	74293806	peak_1177
	chr2	74429601	74430830	peak_1178
	chr2	74806317	74807402	peak_1179
	chr2	75619776	75620273	peak_1180
	chr2	76281130	76281462	peak_1181
	chr2	76282355	76282780	peak_1182
	chr2	79318240	79318527	peak_1183
	chr2	79319596	79320117	peak_1184
	chr2	80126635	80126985	peak_1185
	chr2	80127489	80127825	peak_1186
	chr2	80137042	80137852	peak_1187
	chr2	80212898	80214455	peak_1188
	chr2	81060966	81061316	peak_1189
	chr2	81061877	81062215	peak_1190
	chr2	81616951	81617539	peak_1191
	chr2	81805881	81808367	peak_1192
	chr2	84229783	84230654	peak_1193
	chr2	84362884	84363326	peak_1194
	chr2	84364497	84364874	peak_1195
	chr2	84526591	84526936	peak_1196
	chr2	84756826	84757162	peak_1197
	chr2	84758350	84758743	peak_1198
	chr2	84920420	84920942	peak_1199
	chr2	85385997	85386234	peak_1200
	chr2	85798220	85798653	peak_1201
	chr2	85799224	85799652	peak_1202
	chr2	85894519	85895003	peak_1203
	chr2	85895782	85896262	peak_1204
	chr2	86708692	86709010	peak_1205
	chr2	86710196	86710517	peak_1206
	chr2	86823919	86824315	peak_1207
	chr2	86824883	86825158	peak_1208
	chr2	88106129	88106499	peak_1209
	chr2	88107697	88107955	peak_1210
	chr2	88615697	88617159	peak_1211
	chr2	89095695	89096032	peak_1212
	chr2	89097241	89097519	peak_1213
	chr2	90421374	90421967	peak_1214
	chr2	90487165	90488126	peak_1215
	chr2	90517288	90517421	peak_1216
	chr2	90519248	90519372	peak_1217
	chr2	90660449	90660757	peak_1218
	chr2	90662444	90662566	peak_1219
	chr2	90896022	90897668	peak_1220
	chr2	91069945	91071992	peak_1221
	chr2	91099948	91100313	peak_1222
	chr2	91138482	91140191	peak_1223
	chr2	92622976	92623328	peak_1224
	chr2	92623998	92625327	peak_1225
	chr2	92879983	92881056	peak_1226
	chr2	94249726	94250252	peak_1227
	chr2	94987930	94988940	peak_1228
	chr2	95181321	95181696	peak_1229
	chr2	95182604	95183125	peak_1230
	chr2	96133056	96133264	peak_1231
	chr2	96134367	96134814	peak_1232
	chr2	97289778	97290729	peak_1233
	chr2	97515541	97516630	peak_1234
	chr2	97595204	97596976	peak_1235
	chr2	97635550	97636610	peak_1236
	chr2	97673863	97674870	peak_1237
	chr2	97675555	97676549	peak_1238
	chr2	98802652	98803047	peak_1239
	chr2	98804144	98804564	peak_1240
	chr2	99902811	99903887	peak_1241
	chr2	100134461	100134828	peak_1242
	chr2	100135794	100136152	peak_1243
	chr2	100337199	100337396	peak_1244
	chr2	100338768	100338917	peak_1245
	chr2	100503708	100504036	peak_1246
	chr2	100505282	100505549	peak_1247
	chr2	100602054	100604324	peak_1248
	chr2	100919601	100920037	peak_1249
	chr2	100921206	100922039	peak_1250
	chr2	100956337	100956738	peak_1251
	chr2	101371290	101371856	peak_1252
	chr2	101445533	101446232	peak_1253
	chr2	101751273	101751829	peak_1254
	chr2	103119548	103120174	peak_1255
	chr2	103179279	103180355	peak_1256
	chr2	103430255	103431138	peak_1257
	chr2	103515530	103516659	peak_1258
	chr2	103849884	103850246	peak_1259
	chr2	103851505	103851832	peak_1260
	chr2	104349925	104350449	peak_1261
	chr2	104351641	104351778	peak_1262
	chr2	104393762	104394774	peak_1263
	chr2	104408961	104410274	peak_1264
	chr2	104525589	104527830	peak_1265
	chr2	104546616	104547362	peak_1266
	chr2	104778199	104778631	peak_1267
	chr2	104779335	104779837	peak_1268
	chr2	104786259	104786715	peak_1269
	chr2	104787415	104787915	peak_1270
	chr2	105343731	105345170	peak_1271
	chr2	105839053	105840349	peak_1272
	chr2	106863483	106863991	peak_1273
	chr2	106864922	106865395	peak_1274
	chr2	107715223	107716960	peak_1275
	chr2	107782849	107783147	peak_1276
	chr2	107783754	107784309	peak_1277
	chr2	108049706	108050104	peak_1278
	chr2	108051260	108051575	peak_1279
	chr2	108091256	108091572	peak_1280
	chr2	108092754	108092966	peak_1281
	chr2	108145777	108146158	peak_1282
	chr2	108268016	108268601	peak_1283
	chr2	108498355	108499327	peak_1284
	chr2	108667325	108667536	peak_1285
	chr2	108668782	108669035	peak_1286
	chr2	108669769	108670063	peak_1287
	chr2	108671330	108671643	peak_1288
	chr2	110519927	110521160	peak_1289
	chr2	110595125	110597497	peak_1290
	chr2	111003023	111004116	peak_1291
	chr2	111004650	111005638	peak_1292
	chr2	111174355	111174746	peak_1293
	chr2	111189088	111189250	peak_1294
	chr2	111190526	111190857	peak_1295
	chr2	111670528	111671088	peak_1296
	chr2	111672161	111672689	peak_1297
	chr2	112066722	112066960	peak_1298
	chr2	112067612	112067825	peak_1299
	chr2	112398638	112399001	peak_1300
	chr2	112400120	112400787	peak_1301
	chr2	112446581	112446794	peak_1302
	chr2	112448362	112448566	peak_1303
	chr2	113238565	113239157	peak_1304
	chr2	113492646	113493414	peak_1305
	chr2	113955381	113955831	peak_1306
	chr2	115329376	115329825	peak_1307
	chr2	115338217	115338764	peak_1308
	chr2	115520649	115521406	peak_1309
	chr2	115653700	115654498	peak_1310
	chr2	116362422	116362696	peak_1311
	chr2	116363395	116363622	peak_1312
	chr2	117037429	117038186	peak_1313
	chr2	117357052	117357604	peak_1314
	chr2	118138760	118139705	peak_1315
	chr2	118189128	118189739	peak_1316
	chr2	118218528	118219172	peak_1317
	chr2	118579255	118580866	peak_1318
	chr2	118694231	118695742	peak_1319
	chr2	118881284	118882671	peak_1320
	chr2	119083378	119084182	peak_1321
	chr2	119125924	119126234	peak_1322
	chr2	119126977	119127277	peak_1323
	chr2	119135279	119136572	peak_1324
	chr2	119345444	119347215	peak_1325
	chr2	119377390	119378281	peak_1326
	chr2	119608844	119609959	peak_1327
	chr2	119621992	119622648	peak_1328
	chr2	119659578	119660232	peak_1329
	chr2	119679293	119680235	peak_1330
	chr2	120130307	120131283	peak_1331
	chr2	120278354	120278526	peak_1332
	chr2	120338491	120339020	peak_1333
	chr2	120367709	120368244	peak_1334
	chr2	120601171	120601549	peak_1335
	chr2	120687284	120688460	peak_1336
	chr2	120818465	120819304	peak_1337
	chr2	120865493	120866389	peak_1338
	chr2	120873853	120874879	peak_1339
	chr2	121399242	121399746	peak_1340
	chr2	121450040	121450931	peak_1341
	chr2	121517592	121518865	peak_1342
	chr2	121578045	121578745	peak_1343
	chr2	121769340	121769657	peak_1344
	chr2	121770811	121771186	peak_1345
	chr2	121779655	121780315	peak_1346
	chr2	121799562	121800321	peak_1347
	chr2	121835404	121835766	peak_1348
	chr2	121887390	121888222	peak_1349
	chr2	121941133	121942499	peak_1350
	chr2	122207795	122208148	peak_1351
	chr2	122451982	122452186	peak_1352
	chr2	122452738	122453120	peak_1353
	chr2	123344319	123345420	peak_1354
	chr2	123977552	123978267	peak_1355
	chr2	124099945	124100444	peak_1356
	chr2	124406422	124406770	peak_1357
	chr2	124975076	124975648	peak_1358
	chr2	124985991	124986378	peak_1359
	chr2	124987551	124987888	peak_1360
	chr2	125466518	125467536	peak_1361
	chr2	125707437	125708391	peak_1362
	chr2	125716591	125717744	peak_1363
	chr2	126287517	126287765	peak_1364
	chr2	126289023	126289300	peak_1365
	chr2	127018086	127018621	peak_1366
	chr2	127019829	127020175	peak_1367
	chr2	127111478	127112174	peak_1368
	chr2	127114353	127114499	peak_1369
	chr2	127183199	127184382	peak_1370
	chr2	127203934	127205169	peak_1371
	chr2	127211441	127212188	peak_1372
	chr2	127573924	127574294	peak_1373
	chr2	127575483	127575764	peak_1374
	chr2	127624988	127626138	peak_1375
	chr2	127781039	127781661	peak_1376
	chr2	128698358	128698734	peak_1377
	chr2	129684733	129685593	peak_1378
	chr2	130162617	130163152	peak_1379
	chr2	130163955	130164494	peak_1380
	chr2	130400397	130401671	peak_1381
	chr2	130507647	130507822	peak_1382
	chr2	130897387	130898614	peak_1383
	chr2	131146208	131147334	peak_1384
	chr2	131170785	131171174	peak_1385
	chr2	131330019	131330726	peak_1386
	chr2	131421343	131422024	peak_1387
	chr2	131454643	131454925	peak_1388
	chr2	131787889	131788718	peak_1389
	chr2	131815094	131815902	peak_1390
	chr2	132003274	132004281	peak_1391
	chr2	132152201	132153065	peak_1392
	chr2	132509019	132510180	peak_1393
	chr2	132525815	132526449	peak_1394
	chr2	132686568	132686756	peak_1395
	chr2	133805914	133806195	peak_1396
	chr2	133807084	133807388	peak_1397
	chr2	134987543	134989928	peak_1398
	chr2	134991060	134991412	peak_1399
	chr2	135090850	135091219	peak_1400
	chr2	135741755	135742350	peak_1401
	chr2	136336107	136337232	peak_1402
	chr2	136954979	136955448	peak_1403
	chr2	137612038	137612410	peak_1404
	chr2	139102893	139104965	peak_1405
	chr2	139553217	139553845	peak_1406
	chr2	139787847	139788363	peak_1407
	chr2	140615005	140615865	peak_1408
	chr2	140720837	140721456	peak_1409
	chr2	140722736	140723163	peak_1410
	chr2	142419445	142420202	peak_1411
	chr2	142792820	142796340	peak_1412
	chr2	142796885	142797211	peak_1413
	chr2	144063722	144064163	peak_1414
	chr2	144276666	144277580	peak_1415
	chr2	144583817	144584963	peak_1416
	chr2	145574372	145575063	peak_1417
	chr2	145576160	145576433	peak_1418
	chr2	145916542	145917539	peak_1419
	chr2	146144351	146145330	peak_1420
	chr2	147304639	147304959	peak_1421
	chr2	149687424	149689387	peak_1422
	chr2	149810881	149811350	peak_1423
	chr2	149812473	149812769	peak_1424
	chr2	150215514	150216225	peak_1425
	chr2	150355286	150355451	peak_1426
	chr2	150439063	150439500	peak_1427
	chr2	151571811	151573466	peak_1428
	chr2	151858762	151859407	peak_1429
	chr2	151860552	151861134	peak_1430
	chr2	152234785	152235796	peak_1431
	chr2	152268378	152268555	peak_1432
	chr2	152270209	152270550	peak_1433
	chr2	152342404	152342996	peak_1434
	chr2	152567390	152567880	peak_1435
	chr2	152658144	152659112	peak_1436
	chr2	152660284	152661279	peak_1437
	chr2	152806338	152806519	peak_1438
	chr2	152808033	152808225	peak_1439
	chr2	153077962	153078641	peak_1440
	chr2	153250672	153250917	peak_1441
	chr2	153282694	153283697	peak_1442
	chr2	153480832	153481646	peak_1443
	chr2	153536484	153537080	peak_1444
	chr2	153620559	153621376	peak_1445
	chr2	153935741	153936078	peak_1446
	chr2	153937197	153937509	peak_1447
	chr2	154137669	154138047	peak_1448
	chr2	154139584	154139921	peak_1449
	chr2	154266323	154267287	peak_1450
	chr2	154417366	154417878	peak_1451
	chr2	154445380	154445865	peak_1452
	chr2	154458647	154459299	peak_1453
	chr2	154519082	154520692	peak_1454
	chr2	154596792	154597231	peak_1455
	chr2	154632465	154633050	peak_1456
	chr2	154662729	154663247	peak_1457
	chr2	154900325	154900801	peak_1458
	chr2	155028052	155028898	peak_1459
	chr2	155332812	155333643	peak_1460
	chr2	155431956	155433248	peak_1461
	chr2	155535828	155536193	peak_1462
	chr2	155679858	155680865	peak_1463
	chr2	155792729	155793475	peak_1464
	chr2	155972065	155972404	peak_1465
	chr2	155974061	155974223	peak_1466
	chr2	156011658	156011855	peak_1467
	chr2	156013119	156013515	peak_1468
	chr2	156104000	156105261	peak_1469
	chr2	156109313	156110495	peak_1470
	chr2	156155645	156156160	peak_1471
	chr2	156156862	156158014	peak_1472
	chr2	156618317	156618633	peak_1473
	chr2	156833919	156834353	peak_1474
	chr2	156844025	156845366	peak_1475
	chr2	156990240	156991404	peak_1476
	chr2	157255619	157256289	peak_1477
	chr2	157548763	157549878	peak_1478
	chr2	157735049	157736364	peak_1479
	chr2	158013037	158014647	peak_1480
	chr2	158157525	158158575	peak_1481
	chr2	158524168	158524773	peak_1482
	chr2	159040610	159041976	peak_1483
	chr2	160439694	160440747	peak_1484
	chr2	160659749	160662130	peak_1485
	chr2	160729266	160730448	peak_1486
	chr2	160799483	160799944	peak_1487
	chr2	160851194	160851870	peak_1488
	chr2	161438268	161439114	peak_1489
	chr2	161495095	161497607	peak_1490
	chr2	162514101	162514961	peak_1491
	chr2	162906048	162907740	peak_1492
	chr2	162929213	162929775	peak_1493
	chr2	163094986	163095543	peak_1494
	chr2	163863414	163864975	peak_1495
	chr2	163865710	163867590	peak_1496
	chr2	164668365	164669355	peak_1497
	chr2	164685260	164685902	peak_1498
	chr2	164726259	164727533	peak_1499
	chr2	164812357	164813558	peak_1500
	chr2	164853453	164853616	peak_1501
	chr2	164854408	164854595	peak_1502
	chr2	164917043	164917463	peak_1503
	chr2	165131293	165131890	peak_1504
	chr2	165310279	165311685	peak_1505
	chr2	165320996	165321587	peak_1506
	chr2	165348725	165349168	peak_1507
	chr2	165350314	165350727	peak_1508
	chr2	165352736	165353961	peak_1509
	chr2	165558698	165559173	peak_1510
	chr2	165589792	165591089	peak_1511
	chr2	166168762	166169700	peak_1512
	chr2	166397251	166397396	peak_1513
	chr2	166398347	166398476	peak_1514
	chr2	166404989	166406610	peak_1515
	chr2	166679997	166680278	peak_1516
	chr2	166682795	166683308	peak_1517
	chr2	166811189	166812449	peak_1518
	chr2	166822607	166823673	peak_1519
	chr2	166849886	166850325	peak_1520
	chr2	166853248	166855620	peak_1521
	chr2	166905920	166907153	peak_1522
	chr2	166913502	166914239	peak_1523
	chr2	166934068	166934366	peak_1524
	chr2	167147947	167148639	peak_1525
	chr2	167209498	167210722	peak_1526
	chr2	167236637	167238839	peak_1527
	chr2	167274167	167274538	peak_1528
	chr2	167331052	167332213	peak_1529
	chr2	167350027	167350907	peak_1530
	chr2	167356497	167357932	peak_1531
	chr2	167366890	167367237	peak_1532
	chr2	167367850	167368230	peak_1533
	chr2	167755575	167756033	peak_1534
	chr2	167757209	167757504	peak_1535
	chr2	168366611	168367902	peak_1536
	chr2	168460041	168461264	peak_1537
	chr2	168675354	168677147	peak_1538
	chr2	168703041	168703591	peak_1539
	chr2	170092231	170092658	peak_1540
	chr2	170140302	170141043	peak_1541
	chr2	170141836	170142100	peak_1542
	chr2	170198754	170199332	peak_1543
	chr2	170267116	170268670	peak_1544
	chr2	170372256	170372711	peak_1545
	chr2	170543294	170543634	peak_1546
	chr2	170544800	170545311	peak_1547
	chr2	172318189	172319215	peak_1548
	chr2	172320806	172321341	peak_1549
	chr2	172322846	172323157	peak_1550
	chr2	172402706	172403287	peak_1551
	chr2	172425398	172426884	peak_1552
	chr2	172447113	172447663	peak_1553
	chr2	172450392	172450580	peak_1554
	chr2	172451605	172451764	peak_1555
	chr2	173203272	173203405	peak_1556
	chr2	173204587	173204710	peak_1557
	chr2	173323841	173325362	peak_1558
	chr2	173670815	173672794	peak_1559
	chr2	174309852	174310655	peak_1560
	chr2	177875215	177876134	peak_1561
	chr2	178338664	178339616	peak_1562
	chr2	178745612	178747379	peak_1563
	chr2	179435521	179436569	peak_1564
	chr2	179626992	179627516	peak_1565
	chr2	179651344	179653465	peak_1566
	chr2	179668743	179670688	peak_1567
	chr2	179812326	179813367	peak_1568
	chr2	179855453	179856957	peak_1569
	chr2	179869207	179870401	peak_1570
	chr2	179895166	179895703	peak_1571
	chr2	179926992	179927729	peak_1572
	chr2	180073835	180074757	peak_1573
	chr2	180171052	180171838	peak_1574
	chr2	180178841	180179926	peak_1575
	chr2	180237426	180238584	peak_1576
	chr2	180238893	180239989	peak_1577
	chr2	180241892	180243553	peak_1578
	chr2	180343212	180344036	peak_1579
	chr2	180506790	180507029	peak_1580
	chr2	180508293	180508668	peak_1581
	chr2	180688374	180689766	peak_1582
	chr2	180700684	180701270	peak_1583
	chr2	180823379	180824881	peak_1584
	chr2	180833168	180833905	peak_1585
	chr2	180965281	180966551	peak_1586
	chr2	181112758	181113713	peak_1587
	chr2	181117485	181117905	peak_1588
	chr2	181119173	181119694	peak_1589
	chr2	181133586	181134304	peak_1590
	chr2	181200633	181201389	peak_1591
	chr2	181238869	181239673	peak_1592
	chr2	181304400	181305115	peak_1593
	chr2	181320626	181321096	peak_1594
	chr2	181363905	181364981	peak_1595
	chr2	181503094	181503507	peak_1596
	chr2	181504617	181505019	peak_1597
	chr3	3191821	3193090	peak_1598
	chr3	4150356	4151070	peak_1599
	chr3	4370142	4370419	peak_1600
	chr3	4371692	4371934	peak_1601
	chr3	4674219	4674731	peak_1602
	chr3	4676177	4676417	peak_1603
	chr3	4927768	4928807	peak_1604
	chr3	5099377	5099759	peak_1605
	chr3	5100229	5101733	peak_1606
	chr3	5177369	5177540	peak_1607
	chr3	6330100	6330397	peak_1608
	chr3	6331508	6331971	peak_1609
	chr3	6489153	6489583	peak_1610
	chr3	6490986	6491406	peak_1611
	chr3	7134842	7135342	peak_1612
	chr3	7136223	7136827	peak_1613
	chr3	7840597	7840929	peak_1614
	chr3	8558096	8558657	peak_1615
	chr3	8904264	8904448	peak_1616
	chr3	8915238	8916289	peak_1617
	chr3	9200738	9201896	peak_1618
	chr3	9361476	9362054	peak_1619
	chr3	9362947	9364255	peak_1620
	chr3	9481796	9482103	peak_1621
	chr3	9483355	9483685	peak_1622
	chr3	9521208	9521739	peak_1623
	chr3	9559075	9559547	peak_1624
	chr3	9748011	9749422	peak_1625
	chr3	10041175	10041490	peak_1626
	chr3	10042713	10043006	peak_1627
	chr3	10053698	10055671	peak_1628
	chr3	10137409	10137744	peak_1629
	chr3	10138906	10139262	peak_1630
	chr3	10341048	10341717	peak_1631
	chr3	10455384	10455897	peak_1632
	chr3	10822312	10822706	peak_1633
	chr3	10824014	10824362	peak_1634
	chr3	10959878	10960200	peak_1635
	chr3	11661398	11662446	peak_1636
	chr3	11755860	11756147	peak_1637
	chr3	11757362	11757676	peak_1638
	chr3	11761191	11761768	peak_1639
	chr3	11763097	11763664	peak_1640
	chr3	11774517	11774796	peak_1641
	chr3	11775758	11776330	peak_1642
	chr3	11780923	11781184	peak_1643
	chr3	12950573	12950914	peak_1644
	chr3	12952417	12952763	peak_1645
	chr3	13948275	13948622	peak_1646
	chr3	13950196	13950562	peak_1647
	chr3	14748624	14750153	peak_1648
	chr3	15256166	15256557	peak_1649
	chr3	16195486	16195836	peak_1650
	chr3	16196752	16197059	peak_1651
	chr3	16679769	16680495	peak_1652
	chr3	16689027	16689519	peak_1653
	chr3	16690290	16690606	peak_1654
	chr3	16893477	16894600	peak_1655
	chr3	17152651	17152976	peak_1656
	chr3	17154111	17155144	peak_1657
	chr3	17709024	17710168	peak_1658
	chr3	17714420	17714886	peak_1659
	chr3	18078484	18079064	peak_1660
	chr3	18123408	18125227	peak_1661
	chr3	18152154	18152557	peak_1662
	chr3	18225917	18227064	peak_1663
	chr3	18274170	18274395	peak_1664
	chr3	18275043	18275313	peak_1665
	chr3	18277225	18278461	peak_1666
	chr3	18920560	18921007	peak_1667
	chr3	18948020	18949971	peak_1668
	chr3	19038458	19039378	peak_1669
	chr3	19080094	19080487	peak_1670
	chr3	19082096	19082422	peak_1671
	chr3	19199796	19200986	peak_1672
	chr3	19590824	19591178	peak_1673
	chr3	20130296	20130446	peak_1674
	chr3	20358716	20360084	peak_1675
	chr3	20444169	20444518	peak_1676
	chr3	20493876	20494317	peak_1677
	chr3	20494996	20495443	peak_1678
	chr3	20772019	20772539	peak_1679
	chr3	20797264	20797799	peak_1680
	chr3	20798676	20799223	peak_1681
	chr3	20861723	20862076	peak_1682
	chr3	20863107	20863738	peak_1683
	chr3	21211106	21211731	peak_1684
	chr3	21212305	21212936	peak_1685
	chr3	21460606	21461697	peak_1686
	chr3	22065067	22065397	peak_1687
	chr3	22066595	22066925	peak_1688
	chr3	22191503	22192572	peak_1689
	chr3	22471886	22472396	peak_1690
	chr3	22473017	22476058	peak_1691
	chr3	22482917	22483413	peak_1692
	chr3	22484342	22484708	peak_1693
	chr3	22938503	22938737	peak_1694
	chr3	22939371	22939766	peak_1695
	chr3	24025137	24025543	peak_1696
	chr3	24171850	24173266	peak_1697
	chr3	24780529	24781347	peak_1698
	chr3	25192220	25192603	peak_1699
	chr3	25193730	25194061	peak_1700
	chr3	26108417	26108776	peak_1701
	chr3	26623641	26623957	peak_1702
	chr3	26624947	26625287	peak_1703
	chr3	26662802	26663588	peak_1704
	chr3	26670091	26671014	peak_1705
	chr3	26671567	26671873	peak_1706
	chr3	26843877	26844291	peak_1707
	chr3	26845832	26846285	peak_1708
	chr3	26874271	26874489	peak_1709
	chr3	27003955	27006120	peak_1710
	chr3	27189408	27189700	peak_1711
	chr3	27194061	27195028	peak_1712
	chr3	27259279	27260640	peak_1713
	chr3	27307588	27307997	peak_1714
	chr3	27408900	27410714	peak_1715
	chr3	27756224	27756435	peak_1716
	chr3	27757070	27757207	peak_1717
	chr3	27949490	27950269	peak_1718
	chr3	28003771	28004224	peak_1719
	chr3	28188742	28189889	peak_1720
	chr3	28240069	28240728	peak_1721
	chr3	28381483	28382735	peak_1722
	chr3	28707090	28707527	peak_1723
	chr3	29251241	29251708	peak_1724
	chr3	29369049	29369960	peak_1725
	chr3	29460794	29461235	peak_1726
	chr3	29684180	29684792	peak_1727
	chr3	29791653	29793315	peak_1728
	chr3	30424007	30424642	peak_1729
	chr3	30479177	30479771	peak_1730
	chr3	30786807	30787681	peak_1731
	chr3	30964769	30964984	peak_1732
	chr3	30965954	30966217	peak_1733
	chr3	31292522	31293323	peak_1734
	chr3	31303431	31304027	peak_1735
	chr3	31539249	31539572	peak_1736
	chr3	31540772	31541281	peak_1737
	chr3	32193708	32194078	peak_1738
	chr3	32195214	32195665	peak_1739
	chr3	32753551	32754291	peak_1740
	chr3	32758176	32758541	peak_1741
	chr3	32775694	32775822	peak_1742
	chr3	32777538	32777672	peak_1743
	chr3	33297111	33298151	peak_1744
	chr3	33992991	33994274	peak_1745
	chr3	34012356	34013171	peak_1746
	chr3	34154863	34155553	peak_1747
	chr3	34204294	34204652	peak_1748
	chr3	34479042	34479732	peak_1749
	chr3	34570531	34572395	peak_1750
	chr3	34609631	34610478	peak_1751
	chr3	34835286	34835790	peak_1752
	chr3	34868925	34870440	peak_1753
	chr3	35235617	35236026	peak_1754
	chr3	35237235	35237610	peak_1755
	chr3	36102452	36103335	peak_1756
	chr3	36562364	36562743	peak_1757
	chr3	36812016	36812319	peak_1758
	chr3	36812947	36813861	peak_1759
	chr3	37307722	37308124	peak_1760
	chr3	37309254	37309595	peak_1761
	chr3	37473785	37474504	peak_1762
	chr3	37573630	37574414	peak_1763
	chr3	37584689	37585186	peak_1764
	chr3	37612062	37613683	peak_1765
	chr3	37624172	37624891	peak_1766
	chr3	38272017	38272938	peak_1767
	chr3	38539000	38539612	peak_1768
	chr3	38596829	38597594	peak_1769
	chr3	38672794	38673980	peak_1770
	chr3	38679649	38680179	peak_1771
	chr3	38920115	38920479	peak_1772
	chr3	38921758	38922070	peak_1773
	chr3	39473287	39473676	peak_1774
	chr3	39474573	39474979	peak_1775
	chr3	39570890	39571494	peak_1776
	chr3	39572479	39572717	peak_1777
	chr3	40748419	40748678	peak_1778
	chr3	41010918	41014715	peak_1779
	chr3	41017479	41018488	peak_1780
	chr3	41088388	41089106	peak_1781
	chr3	41804825	41805326	peak_1782
	chr3	41806350	41806754	peak_1783
	chr3	41824401	41825261	peak_1784
	chr3	41826344	41828542	peak_1785
	chr3	42124428	42125537	peak_1786
	chr3	42126019	42127148	peak_1787
	chr3	42233162	42234623	peak_1788
	chr3	42430448	42430858	peak_1789
	chr3	42432178	42432597	peak_1790
	chr3	42569142	42569499	peak_1791
	chr3	42570705	42571029	peak_1792
	chr3	42593008	42593476	peak_1793
	chr3	42594642	42594942	peak_1794
	chr3	42636422	42636760	peak_1795
	chr3	42656311	42656658	peak_1796
	chr3	42657299	42657634	peak_1797
	chr3	42913593	42914323	peak_1798
	chr3	42915514	42916261	peak_1799
	chr3	43145992	43148389	peak_1800
	chr3	43975000	43976794	peak_1801
	chr3	43977770	43978286	peak_1802
	chr3	44482379	44482637	peak_1803
	chr3	44484295	44484496	peak_1804
	chr3	44569321	44570142	peak_1805
	chr3	44570507	44571193	peak_1806
	chr3	44582848	44583988	peak_1807
	chr3	45464074	45465880	peak_1808
	chr3	45938756	45939162	peak_1809
	chr3	45940440	45940880	peak_1810
	chr3	47508086	47508526	peak_1811
	chr3	47509808	47510240	peak_1812
	chr3	47535577	47535917	peak_1813
	chr3	47537123	47537383	peak_1814
	chr3	47752136	47754103	peak_1815
	chr3	47920218	47921747	peak_1816
	chr3	48731116	48732096	peak_1817
	chr3	49152511	49152747	peak_1818
	chr3	49153834	49153989	peak_1819
	chr3	49180340	49180980	peak_1820
	chr3	49280357	49280742	peak_1821
	chr3	49281836	49282194	peak_1822
	chr3	49548307	49548628	peak_1823
	chr3	49549226	49550551	peak_1824
	chr3	50397820	50398706	peak_1825
	chr3	50423790	50425985	peak_1826
	chr3	50626539	50629107	peak_1827
	chr3	51224852	51226787	peak_1828
	chr3	51312690	51313332	peak_1829
	chr3	52273276	52273816	peak_1830
	chr3	52417545	52418053	peak_1831
	chr3	52625053	52625671	peak_1832
	chr3	52752272	52754269	peak_1833
	chr3	52754913	52755238	peak_1834
	chr3	52935662	52936756	peak_1835
	chr3	53140794	53141238	peak_1836
	chr3	54183161	54184033	peak_1837
	chr3	54253186	54253512	peak_1838
	chr3	54254521	54255029	peak_1839
	chr3	54541141	54542186	peak_1840
	chr3	54585955	54586603	peak_1841
	chr3	54903206	54904794	peak_1842
	chr3	55228871	55229337	peak_1843
	chr3	56286667	56287010	peak_1844
	chr3	57054226	57055440	peak_1845
	chr3	57192085	57192420	peak_1846
	chr3	57958503	57958955	peak_1847
	chr3	57960116	57960446	peak_1848
	chr3	57973619	57973860	peak_1849
	chr3	57975162	57975350	peak_1850
	chr3	58457149	58457347	peak_1851
	chr3	58458958	58459279	peak_1852
	chr3	58607821	58608375	peak_1853
	chr3	58691129	58691870	peak_1854
	chr3	58693330	58694023	peak_1855
	chr3	58768803	58769674	peak_1856
	chr3	58974437	58975041	peak_1857
	chr3	59219333	59219824	peak_1858
	chr3	59475032	59476078	peak_1859
	chr3	59569415	59569749	peak_1860
	chr3	59613640	59613923	peak_1861
	chr3	59614972	59615428	peak_1862
	chr3	60150327	60150754	peak_1863
	chr3	60152130	60152539	peak_1864
	chr3	60597941	60599782	peak_1865
	chr3	60949170	60949926	peak_1866
	chr3	62116059	62116665	peak_1867
	chr3	62215360	62216623	peak_1868
	chr3	63398842	63399995	peak_1869
	chr3	63463406	63464376	peak_1870
	chr3	63476435	63477724	peak_1871
	chr3	63590051	63590847	peak_1872
	chr3	63599365	63601471	peak_1873
	chr3	63940460	63941052	peak_1874
	chr3	63942051	63942644	peak_1875
	chr3	64016496	64017758	peak_1876
	chr3	64672806	64673166	peak_1877
	chr3	64673767	64674076	peak_1878
	chr3	65038644	65039004	peak_1879
	chr3	65274905	65275749	peak_1880
	chr3	65426821	65427759	peak_1881
	chr3	65428324	65428653	peak_1882
	chr3	65448297	65449191	peak_1883
	chr3	65616212	65617235	peak_1884
	chr3	65709508	65709960	peak_1885
	chr3	65723523	65724625	peak_1886
	chr3	65900963	65901862	peak_1887
	chr3	65908539	65909477	peak_1888
	chr3	65910490	65910997	peak_1889
	chr3	65972230	65973232	peak_1890
	chr3	66814823	66817015	peak_1891
	chr3	66970277	66970765	peak_1892
	chr3	67341247	67341902	peak_1893
	chr3	67411542	67412267	peak_1894
	chr3	68131953	68132525	peak_1895
	chr3	68133371	68133812	peak_1896
	chr3	68341642	68342068	peak_1897
	chr3	68457683	68458250	peak_1898
	chr3	68505605	68506698	peak_1899
	chr3	68760634	68761115	peak_1900
	chr3	69118017	69118696	peak_1901
	chr3	69163326	69164617	peak_1902
	chr3	69330727	69331741	peak_1903
	chr3	69613277	69613646	peak_1904
	chr3	69614859	69615473	peak_1905
	chr3	69629125	69630048	peak_1906
	chr3	70586599	70586931	peak_1907
	chr3	70601767	70601993	peak_1908
	chr3	70603502	70603693	peak_1909
	chr3	70651846	70654503	peak_1910
	chr3	70964364	70964844	peak_1911
	chr3	70965982	70966801	peak_1912
	chr3	71432057	71432314	peak_1913
	chr3	72267133	72267358	peak_1914
	chr3	72268907	72269146	peak_1915
	chr3	73188737	73189162	peak_1916
	chr3	73393786	73394302	peak_1917
	chr3	73395491	73395961	peak_1918
	chr3	73413738	73414744	peak_1919
	chr3	73415277	73415670	peak_1920
	chr3	73903122	73903503	peak_1921
	chr3	73968932	73969096	peak_1922
	chr3	73970819	73970994	peak_1923
	chr3	74137959	74140211	peak_1924
	chr3	75189415	75191934	peak_1925
	chr3	75518054	75518697	peak_1926
	chr3	75570019	75570417	peak_1927
	chr3	75571576	75572225	peak_1928
	chr3	76303228	76303392	peak_1929
	chr3	76961519	76961883	peak_1930
	chr3	76962600	76962837	peak_1931
	chr3	77215171	77215645	peak_1932
	chr3	77217006	77217490	peak_1933
	chr3	77480480	77481321	peak_1934
	chr3	77481785	77482666	peak_1935
	chr3	77858886	77859311	peak_1936
	chr3	77874897	77878309	peak_1937
	chr3	78027863	78028135	peak_1938
	chr3	78189299	78189560	peak_1939
	chr3	78190823	78191189	peak_1940
	chr3	78246243	78246975	peak_1941
	chr3	78309136	78309434	peak_1942
	chr3	78310698	78310988	peak_1943
	chr3	78658182	78659458	peak_1944
	chr3	78730819	78732420	peak_1945
	chr3	78920680	78922245	peak_1946
	chr3	79297352	79297659	peak_1947
	chr3	79298309	79299206	peak_1948
	chr3	79447514	79447872	peak_1949
	chr3	79449094	79449541	peak_1950
	chr3	79480615	79481210	peak_1951
	chr3	79482262	79482727	peak_1952
	chr3	79799857	79800129	peak_1953
	chr3	79801395	79801664	peak_1954
	chr3	80165880	80166116	peak_1955
	chr3	80167427	80167658	peak_1956
	chr3	80428885	80429215	peak_1957
	chr3	80977818	80979500	peak_1958
	chr3	81147882	81148178	peak_1959
	chr3	81149148	81149459	peak_1960
	chr3	81355306	81355647	peak_1961
	chr3	81356590	81357045	peak_1962
	chr3	81502575	81503461	peak_1963
	chr3	81558105	81560688	peak_1964
	chr3	82207534	82208055	peak_1965
	chr3	82372717	82373138	peak_1966
	chr3	82373702	82374016	peak_1967
	chr3	82555263	82555640	peak_1968
	chr3	82556778	82557159	peak_1969
	chr3	82671730	82671960	peak_1970
	chr3	82673312	82673550	peak_1971
	chr3	83721355	83722177	peak_1972
	chr3	83806152	83807883	peak_1973
	chr3	84238163	84238859	peak_1974
	chr3	84292353	84293442	peak_1975
	chr3	85462987	85464119	peak_1976
	chr3	85490303	85491571	peak_1977
	chr3	85555441	85556104	peak_1978
	chr3	85864887	85865708	peak_1979
	chr3	85871104	85871327	peak_1980
	chr3	87472609	87473782	peak_1981
	chr3	87792641	87793283	peak_1982
	chr3	87803786	87803934	peak_1983
	chr3	87804464	87804635	peak_1984
	chr3	87825491	87827413	peak_1985
	chr3	87887401	87888387	peak_1986
	chr3	87925604	87926166	peak_1987
	chr3	87938041	87938939	peak_1988
	chr3	88058600	88059613	peak_1989
	chr3	88175176	88175795	peak_1990
	chr3	88374103	88374673	peak_1991
	chr3	88384442	88385367	peak_1992
	chr3	88386305	88386802	peak_1993
	chr3	88447352	88447720	peak_1994
	chr3	88868759	88868925	peak_1995
	chr3	88870513	88870723	peak_1996
	chr3	89033829	89034582	peak_1997
[truncated: 10,134 more rows]

## Sheet: Close-Open
Suppl table 1. Genomic coordinates of dynamic accessible-regions
Genomic coordinates of ATAC-seq peaks in Close-Open region
	Chromosome	Start	End	Peaks
	chr1	3063974	3064234	peak_1
	chr1	3305614	3306025	peak_2
	chr1	3306552	3306741	peak_3
	chr1	3387914	3388185	peak_4
	chr1	3624681	3625156	peak_5
	chr1	4212647	4212955	peak_6
	chr1	4567516	4567779	peak_7
	chr1	4614321	4614904	peak_8
	chr1	4761795	4762171	peak_9
	chr1	4777179	4777486	peak_10
	chr1	4778705	4779836	peak_11
	chr1	4810345	4810802	peak_12
	chr1	4884750	4885302	peak_13
	chr1	4933277	4933407	peak_14
	chr1	5085016	5085296	peak_15
	chr1	5322932	5323245	peak_16
	chr1	5331692	5332078	peak_17
	chr1	5540714	5541066	peak_18
	chr1	6159980	6160186	peak_19
	chr1	6208073	6208358	peak_20
	chr1	6233492	6233633	peak_21
	chr1	6435156	6435370	peak_22
	chr1	6480903	6481163	peak_23
	chr1	6607106	6608158	peak_24
	chr1	6947138	6947468	peak_25
	chr1	6961739	6962191	peak_26
	chr1	7076622	7077101	peak_27
	chr1	7258093	7258388	peak_28
	chr1	7466521	7466916	peak_29
	chr1	7498660	7498913	peak_30
	chr1	7738264	7738558	peak_31
	chr1	8001468	8001630	peak_32
	chr1	9118857	9119241	peak_33
	chr1	9169641	9169866	peak_34
	chr1	9171541	9171764	peak_35
	chr1	9334018	9334315	peak_36
	chr1	9355002	9355172	peak_37
	chr1	9356247	9356425	peak_38
	chr1	9611001	9611126	peak_39
	chr1	9612000	9612118	peak_40
	chr1	9754533	9754666	peak_41
	chr1	9932239	9932468	peak_42
	chr1	10074876	10075154	peak_43
	chr1	10302411	10302748	peak_44
	chr1	10325200	10326162	peak_45
	chr1	11000447	11000731	peak_46
	chr1	11354375	11354844	peak_47
	chr1	11631552	11631855	peak_48
	chr1	12465678	12466201	peak_49
	chr1	12524810	12525035	peak_50
	chr1	12542809	12543116	peak_51
	chr1	12548379	12548845	peak_52
	chr1	12587329	12587612	peak_53
	chr1	12638438	12638921	peak_54
	chr1	12704180	12704417	peak_55
	chr1	12777876	12778132	peak_56
	chr1	12792566	12793021	peak_57
	chr1	12920579	12920930	peak_58
	chr1	13062087	13062487	peak_59
	chr1	13066291	13066619	peak_60
	chr1	13111019	13111419	peak_61
	chr1	13136399	13137071	peak_62
	chr1	13148843	13149471	peak_63
	chr1	13206485	13206990	peak_64
	chr1	13373443	13374052	peak_65
	chr1	13460229	13460381	peak_66
	chr1	13492090	13492338	peak_67
	chr1	13550860	13550994	peak_68
	chr1	13601389	13601979	peak_69
	chr1	13734672	13734992	peak_70
	chr1	13736014	13736167	peak_71
	chr1	13747574	13747833	peak_72
	chr1	14195342	14195792	peak_73
	chr1	14664252	14664618	peak_74
	chr1	14700986	14701353	peak_75
	chr1	15000306	15000544	peak_76
	chr1	15087808	15088459	peak_77
	chr1	15191923	15192256	peak_78
	chr1	15194224	15194648	peak_79
	chr1	15206270	15206834	peak_80
	chr1	15222851	15223368	peak_81
	chr1	15268624	15268965	peak_82
	chr1	15354814	15355395	peak_83
	chr1	15449088	15449608	peak_84
	chr1	15537738	15538096	peak_85
	chr1	15538857	15539342	peak_86
	chr1	15542604	15543067	peak_87
	chr1	15601117	15601543	peak_88
	chr1	15665483	15665664	peak_89
	chr1	15746274	15746759	peak_90
	chr1	15775227	15775616	peak_91
	chr1	15868520	15868850	peak_92
	chr1	15873006	15873374	peak_93
	chr1	16024975	16025115	peak_94
	chr1	16026601	16027148	peak_95
	chr1	16507762	16508018	peak_96
	chr1	16652977	16653324	peak_97
	chr1	16756037	16756285	peak_98
	chr1	16827552	16828279	peak_99
	chr1	17016027	17016371	peak_100
	chr1	17257740	17258138	peak_101
	chr1	17377697	17378109	peak_102
	chr1	17391104	17391440	peak_103
	chr1	17457232	17457655	peak_104
	chr1	17665864	17666242	peak_105
	chr1	17736907	17737077	peak_106
	chr1	17964542	17964715	peak_107
	chr1	18145007	18145816	peak_108
	chr1	18276837	18277444	peak_109
	chr1	18325952	18326256	peak_110
	chr1	18388154	18388617	peak_111
	chr1	18601567	18602217	peak_112
	chr1	18697066	18697336	peak_113
	chr1	18698767	18699047	peak_114
	chr1	18714829	18715194	peak_115
	chr1	18745825	18746083	peak_116
	chr1	18794180	18794630	peak_117
	chr1	18916207	18916908	peak_118
	chr1	18961752	18962132	peak_119
	chr1	19091195	19091505	peak_120
	chr1	19269961	19270399	peak_121
	chr1	19288209	19288538	peak_122
	chr1	19448585	19448846	peak_123
	chr1	19459487	19460054	peak_124
	chr1	19638575	19639402	peak_125
	chr1	19665736	19666236	peak_126
	chr1	19909398	19909921	peak_127
	chr1	20203814	20204081	peak_128
	chr1	20557655	20558136	peak_129
	chr1	20574398	20574578	peak_130
	chr1	20609859	20610713	peak_131
	chr1	20674345	20674650	peak_132
	chr1	20677516	20677930	peak_133
	chr1	20960165	20960478	peak_134
	chr1	20967444	20968070	peak_135
	chr1	21003662	21003949	peak_136
	chr1	21008981	21009279	peak_137
	chr1	21154332	21154617	peak_138
	chr1	21172746	21172999	peak_139
	chr1	21197857	21198128	peak_140
	chr1	21265077	21265241	peak_141
	chr1	21596501	21597036	peak_142
	chr1	21849682	21849970	peak_143
	chr1	21910377	21910953	peak_144
	chr1	22028159	22028462	peak_145
	chr1	22030817	22031093	peak_146
	chr1	22641864	22642237	peak_147
	chr1	22712108	22712441	peak_148
	chr1	22871480	22871957	peak_149
	chr1	22993828	22994337	peak_150
	chr1	23295178	23295842	peak_151
	chr1	23434886	23435304	peak_152
	chr1	23553872	23554429	peak_153
	chr1	23559620	23559938	peak_154
	chr1	23576734	23577173	peak_155
	chr1	23578676	23579539	peak_156
	chr1	23594977	23595409	peak_157
	chr1	24000833	24001115	peak_158
	chr1	24043024	24043649	peak_159
	chr1	24049038	24049581	peak_160
	chr1	24150679	24150975	peak_161
	chr1	24153764	24154356	peak_162
	chr1	24156595	24156925	peak_163
	chr1	24316634	24316925	peak_164
	chr1	24469955	24470268	peak_165
	chr1	24823969	24824538	peak_166
	chr1	24963154	24963471	peak_167
	chr1	25023584	25024146	peak_168
	chr1	25678555	25678851	peak_169
	chr1	25721963	25722348	peak_170
	chr1	25766293	25766530	peak_171
	chr1	26076440	26076727	peak_172
	chr1	26246145	26246405	peak_173
	chr1	26410437	26411557	peak_174
	chr1	26563080	26563407	peak_175
	chr1	26884817	26884933	peak_176
	chr1	26886261	26886416	peak_177
	chr1	27499313	27499478	peak_178
	chr1	27959892	27960447	peak_179
	chr1	28006991	28007280	peak_180
	chr1	28380870	28381138	peak_181
	chr1	28535855	28535974	peak_182
	chr1	28600473	28600724	peak_183
	chr1	28834476	28834634	peak_184
	chr1	29717171	29717424	peak_185
	chr1	29718405	29718644	peak_186
	chr1	30008858	30009218	peak_187
	chr1	30018478	30018856	peak_188
	chr1	30027506	30027746	peak_189
	chr1	30028997	30029283	peak_190
	chr1	30378376	30378517	peak_191
	chr1	30398224	30398753	peak_192
	chr1	30409912	30410822	peak_193
	chr1	30447503	30447743	peak_194
	chr1	30708703	30709637	peak_195
	chr1	30836796	30837051	peak_196
	chr1	31033318	31033554	peak_197
	chr1	31333781	31334237	peak_198
	chr1	31388933	31389317	peak_199
	chr1	31580997	31581295	peak_200
	chr1	31582594	31582909	peak_201
	chr1	31583898	31584238	peak_202
	chr1	31585273	31585746	peak_203
	chr1	31601868	31602394	peak_204
	chr1	31611372	31611738	peak_205
	chr1	31811685	31812273	peak_206
	chr1	32004657	32004892	peak_207
	chr1	32211376	32212141	peak_208
	chr1	32319002	32319428	peak_209
	chr1	32336236	32336495	peak_210
	chr1	32401267	32401674	peak_211
	chr1	32660685	32661140	peak_212
	chr1	32777337	32777621	peak_213
	chr1	32916087	32916606	peak_214
	chr1	33134096	33134553	peak_215
	chr1	33249306	33249809	peak_216
	chr1	33478402	33478799	peak_217
	chr1	33547168	33547566	peak_218
	chr1	33672166	33672444	peak_219
	chr1	33715222	33716006	peak_220
	chr1	33721679	33721918	peak_221
	chr1	33731690	33731932	peak_222
	chr1	33782732	33783006	peak_223
	chr1	33783873	33784445	peak_224
	chr1	33788018	33788515	peak_225
	chr1	33789906	33790065	peak_226
	chr1	33853390	33853745	peak_227
	chr1	33882079	33882411	peak_228
	chr1	34499008	34499247	peak_229
	chr1	34712322	34712598	peak_230
	chr1	34713693	34714085	peak_231
	chr1	34714772	34715417	peak_232
	chr1	35100523	35100770	peak_233
	chr1	35430185	35430502	peak_234
	chr1	35438459	35439160	peak_235
	chr1	35660656	35660943	peak_236
	chr1	35688326	35688563	peak_237
	chr1	36019406	36020097	peak_238
	chr1	36058701	36059260	peak_239
	chr1	36160029	36160450	peak_240
	chr1	36228434	36228919	peak_241
	chr1	36348019	36348484	peak_242
	chr1	36422273	36422574	peak_243
	chr1	36432112	36432997	peak_244
	chr1	36478885	36479126	peak_245
	chr1	36550458	36550900	peak_246
	chr1	36554895	36555022	peak_247
	chr1	36625923	36626449	peak_248
	chr1	36699390	36699843	peak_249
	chr1	36723338	36723711	peak_250
	chr1	36822192	36822542	peak_251
	chr1	36869928	36870717	peak_252
	chr1	36901460	36901859	peak_253
	chr1	37079828	37080076	peak_254
	chr1	37116173	37116623	peak_255
	chr1	37129417	37129925	peak_256
	chr1	37157635	37158177	peak_257
	chr1	37352132	37352501	peak_258
	chr1	37554231	37554805	peak_259
	chr1	37562871	37563415	peak_260
	chr1	37565825	37567144	peak_261
	chr1	37637114	37637637	peak_262
	chr1	37642334	37642590	peak_263
	chr1	37727393	37727638	peak_264
	chr1	37788369	37788988	peak_265
	chr1	37902427	37902701	peak_266
	chr1	37950320	37950594	peak_267
	chr1	37959827	37960350	peak_268
	chr1	38000129	38000736	peak_269
	chr1	38168718	38169274	peak_270
	chr1	38179462	38180204	peak_271
	chr1	38210585	38210905	peak_272
	chr1	38240171	38240690	peak_273
	chr1	38269247	38269616	peak_274
	chr1	38282642	38282924	peak_275
	chr1	38343621	38343974	peak_276
	chr1	38805580	38805863	peak_277
	chr1	38821440	38821865	peak_278
	chr1	38831511	38831794	peak_279
	chr1	39393615	39393925	peak_280
	chr1	39565989	39566718	peak_281
	chr1	39652110	39652553	peak_282
	chr1	39692664	39693097	peak_283
	chr1	39728549	39728877	peak_284
	chr1	39741928	39742307	peak_285
	chr1	39770097	39771998	peak_286
	chr1	39800690	39800985	peak_287
	chr1	39849466	39850073	peak_288
	chr1	39850759	39851013	peak_289
	chr1	39861024	39861375	peak_290
	chr1	39879899	39880514	peak_291
	chr1	39920880	39921390	peak_292
	chr1	40131371	40131656	peak_293
	chr1	40206185	40207066	peak_294
	chr1	40233133	40233664	peak_295
	chr1	40251759	40252078	peak_296
	chr1	40685297	40685554	peak_297
	chr1	40697472	40697942	peak_298
	chr1	40829765	40830141	peak_299
	chr1	40860768	40861154	peak_300
	chr1	41000235	41000465	peak_301
	chr1	41122310	41122954	peak_302
	chr1	41469168	41469282	peak_303
	chr1	41475814	41476148	peak_304
	chr1	41512650	41512923	peak_305
	chr1	41551474	41551603	peak_306
	chr1	41865970	41866204	peak_307
	chr1	42266184	42266455	peak_308
	chr1	42319125	42319371	peak_309
	chr1	42759551	42760096	peak_310
	chr1	42812661	42813012	peak_311
	chr1	43009240	43009534	peak_312
	chr1	43128462	43128855	peak_313
	chr1	43166675	43166928	peak_314
	chr1	43175591	43175995	peak_315
	chr1	43207161	43207697	peak_316
	chr1	43241766	43241991	peak_317
	chr1	43249368	43249666	peak_318
	chr1	43264887	43265188	peak_319
	chr1	43325466	43326643	peak_320
	chr1	43345347	43345857	peak_321
	chr1	43392077	43392324	peak_322
	chr1	43416105	43416898	peak_323
	chr1	43424162	43424926	peak_324
	chr1	43430737	43431233	peak_325
	chr1	43435894	43436251	peak_326
	chr1	43453039	43453325	peak_327
	chr1	43480393	43480536	peak_328
	chr1	43552807	43553142	peak_329
	chr1	43938073	43938602	peak_330
	chr1	44075065	44075528	peak_331
	chr1	44173934	44174743	peak_332
	chr1	44176888	44177311	peak_333
	chr1	44526436	44527313	peak_334
	chr1	45437899	45438399	peak_335
	chr1	45469702	45469982	peak_336
	chr1	45585962	45586299	peak_337
	chr1	45717208	45717497	peak_338
	chr1	45911137	45911760	peak_339
	chr1	45974560	45974938	peak_340
	chr1	46027596	46027920	peak_341
	chr1	46254976	46255111	peak_342
	chr1	46926151	46926449	peak_343
	chr1	47304611	47304878	peak_344
	chr1	47305416	47306801	peak_345
	chr1	47532595	47532901	peak_346
	chr1	47675087	47675506	peak_347
	chr1	47676479	47676862	peak_348
	chr1	48585706	48586271	peak_349
	chr1	48621546	48621841	peak_350
	chr1	49911103	49911365	peak_351
	chr1	49913042	49913292	peak_352
	chr1	51044535	51044823	peak_353
	chr1	51566892	51567188	peak_354
	chr1	51601795	51602295	peak_355
	chr1	51625519	51626245	peak_356
	chr1	51654140	51654603	peak_357
	chr1	51673972	51674508	peak_358
	chr1	51756995	51757304	peak_359
	chr1	51766444	51766871	peak_360
	chr1	51791338	51791933	peak_361
	chr1	51951188	51951317	peak_362
	chr1	51962084	51962285	peak_363
	chr1	51973553	51973849	peak_364
	chr1	51995777	51995935	peak_365
	chr1	52822058	52822432	peak_366
	chr1	53666887	53667215	peak_367
	chr1	54090618	54091422	peak_368
	chr1	54183222	54183461	peak_369
	chr1	54426178	54426991	peak_370
	chr1	54697620	54697878	peak_371
	chr1	54750329	54750697	peak_372
	chr1	55004840	55005522	peak_373
	chr1	55276853	55277185	peak_374
	chr1	55513889	55514022	peak_375
	chr1	55557474	55557704	peak_376
	chr1	55559110	55559285	peak_377
	chr1	55574077	55574396	peak_378
	chr1	55596020	55596449	peak_379
	chr1	55789706	55789986	peak_380
	chr1	55897117	55897381	peak_381
	chr1	55923563	55923837	peak_382
	chr1	55971033	55971321	peak_383
	chr1	56014999	56015212	peak_384
	chr1	56496253	56496645	peak_385
	chr1	56678506	56678821	peak_386
	chr1	56845344	56845659	peak_387
	chr1	56940763	56941399	peak_388
	chr1	57380218	57380577	peak_389
	chr1	57463987	57464420	peak_390
	chr1	57803086	57803783	peak_391
	chr1	57826802	57827080	peak_392
	chr1	57837303	57838040	peak_393
	chr1	57945848	57946444	peak_394
	chr1	57975341	57975736	peak_395
	chr1	58458218	58458351	peak_396
	chr1	58614457	58614832	peak_397
	chr1	59161614	59161877	peak_398
	chr1	59285822	59286817	peak_399
	chr1	59414525	59414903	peak_400
	chr1	59484489	59484820	peak_401
	chr1	59495625	59496313	peak_402
	chr1	59553514	59553825	peak_403
	chr1	59574306	59574684	peak_404
	chr1	59691534	59691816	peak_405
	chr1	59709939	59710221	peak_406
	chr1	59718261	59718604	peak_407
	chr1	59785383	59785562	peak_408
	chr1	59788035	59788473	peak_409
	chr1	59797167	59797295	peak_410
	chr1	59807943	59808237	peak_411
	chr1	59882603	59882718	peak_412
	chr1	59883887	59884174	peak_413
	chr1	59929433	59929973	peak_414
	chr1	60054626	60054910	peak_415
	chr1	60074677	60075257	peak_416
	chr1	60081572	60081996	peak_417
	chr1	60403500	60403621	peak_418
	chr1	60524824	60525094	peak_419
	chr1	61008262	61008563	peak_420
	chr1	61140705	61141019	peak_421
	chr1	61144950	61145361	peak_422
	chr1	61158574	61158953	peak_423
	chr1	61166962	61167471	peak_424
	chr1	61321860	61322118	peak_425
	chr1	61538615	61538809	peak_426
	chr1	61803577	61803968	peak_427
	chr1	61972811	61973137	peak_428
	chr1	62069755	62070634	peak_429
	chr1	62075198	62075472	peak_430
	chr1	62153459	62153788	peak_431
	chr1	62215918	62216324	peak_432
	chr1	62224376	62224833	peak_433
	chr1	62423837	62424085	peak_434
	chr1	62425824	62426119	peak_435
	chr1	62889897	62890202	peak_436
	chr1	63111208	63111356	peak_437
	chr1	63112361	63112499	peak_438
	chr1	63212285	63212428	peak_439
	chr1	63362899	63363193	peak_440
	chr1	63421019	63421268	peak_441
	chr1	63492875	63493316	peak_442
	chr1	63507739	63508464	peak_443
	chr1	63635583	63635971	peak_444
	chr1	63763514	63764048	peak_445
	chr1	64048739	64049061	peak_446
	chr1	64051525	64052035	peak_447
	chr1	64061235	64061634	peak_448
	chr1	64334751	64335232	peak_449
	chr1	64338154	64338473	peak_450
	chr1	64464150	64464930	peak_451
	chr1	64545678	64546314	peak_452
	chr1	64688659	64689265	peak_453
	chr1	64761415	64761690	peak_454
	chr1	64813280	64813568	peak_455
	chr1	64863953	64864178	peak_456
	chr1	64876847	64877143	peak_457
	chr1	64883220	64883741	peak_458
	chr1	65019120	65019598	peak_459
	chr1	65224110	65224448	peak_460
	chr1	65456875	65457445	peak_461
	chr1	65589053	65589315	peak_462
	chr1	65632142	65632568	peak_463
	chr1	66279844	66280058	peak_464
	chr1	66281550	66281754	peak_465
	chr1	66291383	66291847	peak_466
	chr1	66483721	66483951	peak_467
	chr1	66619271	66619429	peak_468
	chr1	66620758	66620926	peak_469
	chr1	66641096	66641493	peak_470
	chr1	66714986	66715302	peak_471
	chr1	66868866	66869159	peak_472
	chr1	66882538	66882909	peak_473
	chr1	66916445	66916838	peak_474
	chr1	66920459	66921191	peak_475
	chr1	67065460	67066349	peak_476
	chr1	67082821	67083321	peak_477
	chr1	67084511	67084780	peak_478
	chr1	67108483	67108774	peak_479
	chr1	67245891	67246496	peak_480
	chr1	67561475	67561801	peak_481
	chr1	67581822	67582244	peak_482
	chr1	67586927	67587423	peak_483
	chr1	67664552	67665238	peak_484
	chr1	67840871	67841927	peak_485
	chr1	67872938	67873549	peak_486
	chr1	67960627	67960894	peak_487
	chr1	68043996	68044253	peak_488
	chr1	69356953	69357295	peak_489
	chr1	69444209	69444447	peak_490
	chr1	69696172	69696442	peak_491
	chr1	69753844	69754115	peak_492
	chr1	69865968	69866346	peak_493
	chr1	70000330	70001412	peak_494
	chr1	70002078	70002885	peak_495
	chr1	70092454	70092941	peak_496
	chr1	70182612	70183029	peak_497
	chr1	70239012	70239325	peak_498
	chr1	70242363	70242717	peak_499
	chr1	70406241	70406494	peak_500
	chr1	70847120	70847431	peak_501
	chr1	70900967	70901271	peak_502
	chr1	71263498	71264202	peak_503
	chr1	71265193	71265631	peak_504
	chr1	71268922	71269219	peak_505
	chr1	71311704	71312117	peak_506
	chr1	71779315	71779709	peak_507
	chr1	71945618	71946561	peak_508
	chr1	72189807	72190326	peak_509
	chr1	72270999	72271790	peak_510
	chr1	72323098	72323686	peak_511
	chr1	72344022	72344612	peak_512
	chr1	72545988	72546334	peak_513
	chr1	72604433	72605019	peak_514
	chr1	72616395	72617091	peak_515
	chr1	72676759	72677085	peak_516
	chr1	72740942	72741064	peak_517
	chr1	72742460	72742593	peak_518
	chr1	73082156	73082757	peak_519
	chr1	73146451	73146983	peak_520
	chr1	73230998	73231239	peak_521
	chr1	74185063	74185594	peak_522
	chr1	74220434	74221181	peak_523
	chr1	74275922	74276359	peak_524
	chr1	74323935	74324705	peak_525
	chr1	74344662	74345433	peak_526
	chr1	74354866	74355835	peak_527
	chr1	74382728	74383284	peak_528
	chr1	74383838	74384243	peak_529
	chr1	74401060	74401442	peak_530
	chr1	74407113	74407642	peak_531
	chr1	74451277	74451633	peak_532
	chr1	74458623	74459107	peak_533
	chr1	74571488	74571838	peak_534
	chr1	74573422	74573908	peak_535
	chr1	74762102	74762323	peak_536
	chr1	74779717	74780315	peak_537
	chr1	74783826	74784181	peak_538
	chr1	74866294	74867185	peak_539
	chr1	74962955	74963186	peak_540
	chr1	75018473	75018742	peak_541
	chr1	75035600	75035967	peak_542
	chr1	75040139	75040527	peak_543
	chr1	75046792	75047534	peak_544
	chr1	75055049	75055309	peak_545
	chr1	75090993	75091492	peak_546
	chr1	75116090	75116808	peak_547
	chr1	75117373	75117897	peak_548
	chr1	75138011	75138378	peak_549
	chr1	75170897	75171327	peak_550
	chr1	75239708	75240108	peak_551
	chr1	75246265	75246523	peak_552
	chr1	75350818	75350946	peak_553
	chr1	75433153	75433606	peak_554
	chr1	75499070	75499201	peak_555
	chr1	75500898	75501060	peak_556
	chr1	75565661	75566053	peak_557
	chr1	75629337	75629446	peak_558
	chr1	75998852	75999145	peak_559
	chr1	76080281	76080559	peak_560
	chr1	76087380	76087685	peak_561
	chr1	76147372	76147785	peak_562
	chr1	76175661	76175976	peak_563
	chr1	76203507	76204696	peak_564
	chr1	76208036	76208483	peak_565
	chr1	76216528	76217001	peak_566
	chr1	76261808	76261944	peak_567
	chr1	76464090	76464229	peak_568
	chr1	76480806	76481138	peak_569
	chr1	76522559	76522856	peak_570
	chr1	76630985	76631567	peak_571
	chr1	76632772	76632921	peak_572
	chr1	76652158	76652591	peak_573
	chr1	76771192	76771462	peak_574
	chr1	76864595	76865603	peak_575
	chr1	76875882	76876207	peak_576
	chr1	76893126	76893416	peak_577
	chr1	77081359	77081918	peak_578
	chr1	77169587	77170129	peak_579
	chr1	77361511	77361787	peak_580
	chr1	77423232	77423620	peak_581
	chr1	77427346	77427685	peak_582
	chr1	77435474	77435938	peak_583
	chr1	77437205	77438093	peak_584
	chr1	77476173	77477194	peak_585
	chr1	77614977	77615393	peak_586
	chr1	77684444	77684719	peak_587
	chr1	77859372	77859743	peak_588
	chr1	77860285	77860650	peak_589
	chr1	78216607	78216833	peak_590
	chr1	78217657	78217853	peak_591
	chr1	78224411	78224697	peak_592
	chr1	78234966	78235206	peak_593
	chr1	78240374	78241554	peak_594
	chr1	78298120	78298439	peak_595
	chr1	78446357	78446836	peak_596
	chr1	78486371	78486923	peak_597
	chr1	78601368	78601602	peak_598
	chr1	78607642	78607975	peak_599
	chr1	78609553	78609800	peak_600
	chr1	78681292	78681650	peak_601
	chr1	78722473	78722875	peak_602
	chr1	79086120	79086253	peak_603
	chr1	79181840	79182132	peak_604
	chr1	79654280	79654575	peak_605
	chr1	79882859	79883295	peak_606
	chr1	80156843	80157312	peak_607
	chr1	80378113	80378870	peak_608
	chr1	80380364	80380731	peak_609
	chr1	80438852	80439314	peak_610
	chr1	80881013	80881288	peak_611
	chr1	80925029	80925297	peak_612
	chr1	80954497	80954882	peak_613
	chr1	80994773	80995337	peak_614
	chr1	81003600	81004261	peak_615
	chr1	81333086	81333566	peak_616
	chr1	81608184	81608653	peak_617
	chr1	81617280	81617535	peak_618
	chr1	81652556	81652945	peak_619
	chr1	81775093	81775699	peak_620
	chr1	82103804	82104076	peak_621
	chr1	82169071	82169628	peak_622
	chr1	82184527	82184783	peak_623
	chr1	82327689	82328304	peak_624
	chr1	82406984	82407159	peak_625
	chr1	82454497	82454972	peak_626
	chr1	82529861	82530129	peak_627
	chr1	82531279	82531562	peak_628
	chr1	82612072	82612574	peak_629
	chr1	82674306	82674599	peak_630
	chr1	82794336	82794457	peak_631
	chr1	82796231	82796373	peak_632
	chr1	83020092	83020560	peak_633
	chr1	83178544	83178978	peak_634
	chr1	83377803	83378162	peak_635
	chr1	83378772	83379016	peak_636
	chr1	83495427	83495674	peak_637
	chr1	83666339	83666573	peak_638
	chr1	83714233	83714639	peak_639
	chr1	83786006	83787196	peak_640
	chr1	84275559	84276360	peak_641
	chr1	84406040	84406432	peak_642
	chr1	84440104	84440793	peak_643
	chr1	84448184	84448535	peak_644
	chr1	84465425	84465928	peak_645
	chr1	84490360	84490630	peak_646
	chr1	84496765	84496967	peak_647
	chr1	84637959	84638485	peak_648
	chr1	84639075	84639657	peak_649
	chr1	84662600	84663277	peak_650
	chr1	84674904	84675237	peak_651
	chr1	84688583	84689148	peak_652
	chr1	84690929	84691354	peak_653
	chr1	84696233	84696802	peak_654
	chr1	84699675	84700254	peak_655
	chr1	84805530	84806089	peak_656
	chr1	84847127	84847681	peak_657
	chr1	84853569	84853916	peak_658
	chr1	84854912	84855227	peak_659
	chr1	84865724	84866156	peak_660
	chr1	84885749	84886495	peak_661
	chr1	84926689	84927625	peak_662
	chr1	85677264	85677749	peak_663
	chr1	85742102	85742360	peak_664
	chr1	85856694	85857551	peak_665
	chr1	85969999	85970452	peak_666
	chr1	85977240	85977737	peak_667
	chr1	86067576	86067861	peak_668
	chr1	86069421	86069959	peak_669
	chr1	86077227	86077589	peak_670
	chr1	86079650	86080022	peak_671
	chr1	86210393	86210514	peak_672
	chr1	86211632	86211782	peak_673
	chr1	86290212	86290427	peak_674
	chr1	86309068	86309341	peak_675
	chr1	86325198	86325319	peak_676
	chr1	86327092	86327388	peak_677
	chr1	86346609	86347252	peak_678
	chr1	86349467	86349835	peak_679
	chr1	86363424	86364092	peak_680
	chr1	86385321	86385694	peak_681
	chr1	86403079	86403381	peak_682
	chr1	86405985	86406486	peak_683
	chr1	86409226	86409466	peak_684
	chr1	86418781	86419271	peak_685
	chr1	86420012	86421428	peak_686
	chr1	86482535	86483709	peak_687
	chr1	86491040	86491380	peak_688
	chr1	86511975	86512151	peak_689
	chr1	86550318	86550713	peak_690
	chr1	86570796	86571082	peak_691
	chr1	86581377	86581889	peak_692
	chr1	86623292	86623929	peak_693
	chr1	86626320	86626738	peak_694
	chr1	86652097	86652328	peak_695
	chr1	86834767	86834972	peak_696
	chr1	86835497	86835840	peak_697
	chr1	86882663	86882930	peak_698
	chr1	86908159	86908523	peak_699
	chr1	86909957	86910371	peak_700
	chr1	86931498	86931731	peak_701
	chr1	86978532	86979175	peak_702
	chr1	86985079	86985756	peak_703
	chr1	87030612	87031173	peak_704
	chr1	87036282	87036986	peak_705
	chr1	87107194	87107664	peak_706
	chr1	87182068	87182604	peak_707
	chr1	87238943	87239090	peak_708
	chr1	87239648	87239793	peak_709
	chr1	87337914	87338210	peak_710
	chr1	87503168	87503501	peak_711
	chr1	87622416	87622554	peak_712
	chr1	87623622	87623760	peak_713
	chr1	87694034	87694499	peak_714
	chr1	87711658	87711917	peak_715
	chr1	87956773	87957312	peak_716
	chr1	88449802	88450032	peak_717
	chr1	88451362	88451610	peak_718
	chr1	88548465	88548734	peak_719
	chr1	88597283	88597804	peak_720
	chr1	88702480	88702762	peak_721
	chr1	88730504	88731104	peak_722
	chr1	88763953	88764536	peak_723
	chr1	88767174	88767767	peak_724
	chr1	88772530	88772953	peak_725
	chr1	88814572	88814854	peak_726
	chr1	89003959	89004333	peak_727
	chr1	89227322	89227756	peak_728
	chr1	89286725	89287284	peak_729
	chr1	89349172	89349609	peak_730
	chr1	89355769	89356097	peak_731
	chr1	89356738	89357354	peak_732
	chr1	89384334	89384778	peak_733
	chr1	89505715	89505979	peak_734
	chr1	89797781	89798008	peak_735
	chr1	89852130	89852935	peak_736
	chr1	89897225	89898022	peak_737
	chr1	89940728	89941512	peak_738
	chr1	89951558	89951999	peak_739
	chr1	89956349	89956674	peak_740
	chr1	89971013	89971118	peak_741
	chr1	90087939	90088181	peak_742
	chr1	90100361	90100834	peak_743
	chr1	90541153	90541383	peak_744
	chr1	90734316	90734814	peak_745
	chr1	90803216	90803829	peak_746
	chr1	90811789	90813062	peak_747
	chr1	90896560	90897113	peak_748
	chr1	90985793	90986342	peak_749
	chr1	91102537	91102982	peak_750
	chr1	91121897	91122128	peak_751
	chr1	91129821	91130341	peak_752
	chr1	91142288	91142607	peak_753
	chr1	91252465	91252920	peak_754
	chr1	91342083	91342349	peak_755
	chr1	91457468	91457712	peak_756
	chr1	91543875	91544588	peak_757
	chr1	91587484	91587997	peak_758
	chr1	91934243	91934597	peak_759
	chr1	91961905	91962809	peak_760
	chr1	91968907	91969226	peak_761
	chr1	91971739	91971972	peak_762
	chr1	91972690	91973019	peak_763
	chr1	92094150	92094839	peak_764
	chr1	92154784	92155900	peak_765
	chr1	92217579	92217984	peak_766
	chr1	92219895	92220194	peak_767
	chr1	92249554	92250047	peak_768
	chr1	92261697	92262840	peak_769
	chr1	92283898	92284671	peak_770
	chr1	92352415	92352836	peak_771
	chr1	92355931	92356721	peak_772
	chr1	92364159	92365578	peak_773
	chr1	92540154	92540467	peak_774
	chr1	92543885	92544327	peak_775
	chr1	92824964	92825816	peak_776
	chr1	92882709	92882981	peak_777
	chr1	92947099	92947654	peak_778
	chr1	93016974	93017246	peak_779
	chr1	93042828	93043508	peak_780
	chr1	93162583	93163061	peak_781
	chr1	93216944	93217666	peak_782
	chr1	93316397	93316707	peak_783
	chr1	93329327	93329872	peak_784
	chr1	93417592	93418088	peak_785
	chr1	93559534	93559677	peak_786
	chr1	93588561	93588701	peak_787
	chr1	93669042	93669166	peak_788
	chr1	93732586	93732833	peak_789
	chr1	93752406	93753112	peak_790
	chr1	93858871	93859514	peak_791
	chr1	93946329	93946648	peak_792
	chr1	93955672	93956225	peak_793
	chr1	93973913	93974150	peak_794
	chr1	93993687	93994019	peak_795
	chr1	93995434	93995559	peak_796
	chr1	94006922	94007272	peak_797
	chr1	94459603	94460244	peak_798
	chr1	94467348	94467759	peak_799
	chr1	94536169	94536797	peak_800
	chr1	94827931	94828677	peak_801
	chr1	94840402	94840784	peak_802
	chr1	95078327	95078622	peak_803
	chr1	95088919	95089151	peak_804
	chr1	95096558	95096889	peak_805
	chr1	95156201	95157135	peak_806
	chr1	95157679	95158677	peak_807
	chr1	95400556	95400866	peak_808
	chr1	95404687	95405205	peak_809
	chr1	95435518	95435808	peak_810
	chr1	95711069	95711694	peak_811
	chr1	96012576	96012744	peak_812
	chr1	96332031	96332147	peak_813
	chr1	96333450	96333565	peak_814
	chr1	96424120	96424373	peak_815
	chr1	96480030	96480488	peak_816
	chr1	96587345	96588110	peak_817
	chr1	96705016	96706025	peak_818
	chr1	96738129	96738395	peak_819
	chr1	96945728	96946348	peak_820
	chr1	97161409	97161756	peak_821
	chr1	97162721	97163010	peak_822
	chr1	97163699	97163919	peak_823
	chr1	97230896	97231856	peak_824
	chr1	97269701	97269928	peak_825
	chr1	97508127	97508622	peak_826
	chr1	97949885	97950288	peak_827
	chr1	97950855	97951078	peak_828
	chr1	98249488	98249840	peak_829
	chr1	98340339	98340825	peak_830
	chr1	98341678	98342126	peak_831
	chr1	98373119	98373532	peak_832
	chr1	98516746	98517015	peak_833
	chr1	99048526	99048774	peak_834
	chr1	99118699	99118953	peak_835
	chr1	99365059	99365299	peak_836
	chr1	99366149	99366375	peak_837
	chr1	99905483	99905606	peak_838
	chr1	100975903	100976264	peak_839
	chr1	101035534	101035694	peak_840
	chr1	101061574	101061765	peak_841
	chr1	101182836	101182966	peak_842
	chr1	101760587	101760822	peak_843
	chr1	102557001	102557853	peak_844
	chr1	102723147	102723365	peak_845
	chr1	102840969	102841251	peak_846
	chr1	103054215	103054492	peak_847
	chr1	103151028	103151408	peak_848
	chr1	103376398	103377297	peak_849
	chr1	104073626	104073877	peak_850
	chr1	104150220	104150456	peak_851
	chr1	104268305	104268639	peak_852
	chr1	104409662	104410201	peak_853
	chr1	104426665	104426929	peak_854
	chr1	104449924	104450286	peak_855
	chr1	104454680	104455252	peak_856
	chr1	104634518	104634745	peak_857
	chr1	104908194	104908521	peak_858
	chr1	105038134	105038280	peak_859
	chr1	105209183	105209482	peak_860
	chr1	105224983	105225533	peak_861
	chr1	105334440	105334777	peak_862
	chr1	105771938	105772496	peak_863
	chr1	105818396	105818966	peak_864
	chr1	105822868	105823230	peak_865
	chr1	105856818	105857633	peak_866
	chr1	105888777	105889125	peak_867
	chr1	105908709	105908986	peak_868
	chr1	105978758	105979118	peak_869
	chr1	105987984	105989722	peak_870
	chr1	106015473	106015768	peak_871
	chr1	106123434	106123833	peak_872
	chr1	106130883	106131804	peak_873
	chr1	107380831	107381497	peak_874
	chr1	107798198	107798476	peak_875
	chr1	107835924	107836161	peak_876
	chr1	107891780	107892022	peak_877
	chr1	108714265	108714611	peak_878
	chr1	108808747	108809201	peak_879
	chr1	109187749	109188062	peak_880
	chr1	109263765	109264996	peak_881
	chr1	109736390	109736716	peak_882
	chr1	109737593	109737904	peak_883
	chr1	109813987	109814445	peak_884
	chr1	110576506	110576808	peak_885
	chr1	110623014	110623174	peak_886
	chr1	110832097	110832534	peak_887
	chr1	110895747	110895918	peak_888
	chr1	110972774	110973072	peak_889
	chr1	111683398	111684122	peak_890
	chr1	111728328	111728628	peak_891
	chr1	111932345	111932740	peak_892
	chr1	111988478	111989139	peak_893
	chr1	112065617	112066012	peak_894
	chr1	112180899	112181134	peak_895
	chr1	112620004	112620253	peak_896
	chr1	113374569	113374861	peak_897
	chr1	113379769	113380055	peak_898
	chr1	114728908	114729461	peak_899
	chr1	114802944	114803448	peak_900
	chr1	115055978	115056077	peak_901
	chr1	115503411	115503730	peak_902
	chr1	115730956	115731121	peak_903
	chr1	115917229	115917778	peak_904
	chr1	116023359	116023672	peak_905
	chr1	116051767	116052540	peak_906
	chr1	116102449	116103025	peak_907
	chr1	116162168	116162578	peak_908
	chr1	116297263	116297525	peak_909
	chr1	117011775	117012087	peak_910
	chr1	117484893	117485443	peak_911
	chr1	118297247	118297979	peak_912
	chr1	118350453	118350895	peak_913
	chr1	118354645	118354964	peak_914
	chr1	118520778	118521059	peak_915
	chr1	118539770	118540321	peak_916
	chr1	118542038	118542589	peak_917
	chr1	118622491	118623054	peak_918
	chr1	118682693	118683243	peak_919
	chr1	118685834	118686122	peak_920
	chr1	118697896	118698398	peak_921
	chr1	119071313	119071412	peak_922
	chr1	119479822	119480152	peak_923
	chr1	119717281	119717675	peak_924
	chr1	119914577	119914960	peak_925
	chr1	119958476	119958743	peak_926
	chr1	119985027	119985306	peak_927
	chr1	120340219	120341156	peak_928
	chr1	120363311	120364431	peak_929
	chr1	120395134	120395729	peak_930
	chr1	120396700	120397132	peak_931
	chr1	120489816	120490112	peak_932
	chr1	120533806	120534081	peak_933
	chr1	121406227	121406602	peak_934
	chr1	121591515	121591926	peak_935
	chr1	121785781	121786306	peak_936
	chr1	121944789	121944973	peak_937
	chr1	121946497	121946664	peak_938
	chr1	122061777	122062194	peak_939
	chr1	122281800	122282049	peak_940
	chr1	123356736	123356835	peak_941
	chr1	123709436	123709697	peak_942
	chr1	124260128	124260451	peak_943
	chr1	124490620	124490930	peak_944
	chr1	124542034	124542425	peak_945
	chr1	124622170	124622455	peak_946
	chr1	124695499	124695783	peak_947
	chr1	124696297	124696601	peak_948
	chr1	124733820	124734066	peak_949
	chr1	124913136	124913446	peak_950
	chr1	125305204	125305733	peak_951
	chr1	125408029	125408256	peak_952
	chr1	125419775	125420274	peak_953
	chr1	125471293	125472056	peak_954
	chr1	125530362	125530635	peak_955
	chr1	125537675	125537826	peak_956
	chr1	125602295	125602574	peak_957
	chr1	125975281	125975470	peak_958
	chr1	126077350	126077846	peak_959
	chr1	126081994	126082310	peak_960
	chr1	126305907	126306179	peak_961
	chr1	126605093	126605534	peak_962
	chr1	126710031	126711150	peak_963
	chr1	126922489	126922750	peak_964
	chr1	127033595	127034359	peak_965
	chr1	127054497	127054927	peak_966
	chr1	127072490	127073246	peak_967
	chr1	127305758	127306150	peak_968
	chr1	127522374	127522675	peak_969
	chr1	127673960	127674239	peak_970
	chr1	127690516	127690956	peak_971
	chr1	127773247	127773894	peak_972
	chr1	127853292	127853589	peak_973
	chr1	127899698	127900221	peak_974
	chr1	128021127	128021400	peak_975
	chr1	128152804	128152926	peak_976
	chr1	128153716	128153849	peak_977
	chr1	128292364	128292649	peak_978
	chr1	128315373	128315889	peak_979
	chr1	128344793	128345419	peak_980
	chr1	128348487	128349114	peak_981
	chr1	128353223	128353639	peak_982
	chr1	128380834	128381078	peak_983
	chr1	128569729	128570812	peak_984
	chr1	128878225	128878999	peak_985
	chr1	129196775	129197042	peak_986
	chr1	130565602	130565953	peak_987
	chr1	130909431	130909648	peak_988
	chr1	130910302	130910483	peak_989
	chr1	131132135	131132405	peak_990
	chr1	131305369	131306615	peak_991
	chr1	131333156	131333462	peak_992
	chr1	131394972	131395136	peak_993
	chr1	131497848	131498182	peak_994
	chr1	131525357	131525575	peak_995
	chr1	131526728	131527728	peak_996
	chr1	131583305	131583483	peak_997
	chr1	131589419	131589855	peak_998
	chr1	131606817	131607019	peak_999
	chr1	131741897	131742794	peak_1000
	chr1	131743824	131744295	peak_1001
	chr1	131792512	131792670	peak_1002
	chr1	131799136	131799686	peak_1003
	chr1	131806937	131807801	peak_1004
	chr1	131840798	131840981	peak_1005
	chr1	131842174	131842312	peak_1006
	chr1	131851197	131851548	peak_1007
	chr1	131872270	131872812	peak_1008
	chr1	131885326	131885889	peak_1009
	chr1	132020797	132021676	peak_1010
	chr1	132029547	132030198	peak_1011
	chr1	132051499	132051889	peak_1012
	chr1	132088596	132089015	peak_1013
	chr1	132161511	132161837	peak_1014
	chr1	132195794	132196039	peak_1015
	chr1	132229111	132229605	peak_1016
	chr1	132250829	132251088	peak_1017
	chr1	132279470	132279871	peak_1018
	chr1	132283595	132283956	peak_1019
	chr1	132297749	132299495	peak_1020
	chr1	132317674	132318350	peak_1021
	chr1	132325501	132325977	peak_1022
	chr1	132346633	132346973	peak_1023
	chr1	132352875	132353127	peak_1024
	chr1	132361220	132361464	peak_1025
	chr1	132388595	132389110	peak_1026
	chr1	132419515	132419689	peak_1027
	chr1	132687239	132687371	peak_1028
	chr1	132732036	132732436	peak_1029
	chr1	132748629	132748899	peak_1030
	chr1	132821042	132821847	peak_1031
	chr1	132829558	132829783	peak_1032
	chr1	132845798	132847366	peak_1033
	chr1	132855711	132856221	peak_1034
	chr1	132871720	132871849	peak_1035
	chr1	132920041	132920552	peak_1036
	chr1	132943454	132943722	peak_1037
	chr1	133041300	133041418	peak_1038
	chr1	133055498	133055664	peak_1039
	chr1	133107145	133107606	peak_1040
	chr1	133123336	133124037	peak_1041
	chr1	133134023	133134961	peak_1042
	chr1	133150182	133150697	peak_1043
	chr1	133234636	133235297	peak_1044
	chr1	133694390	133694784	peak_1045
	chr1	133765224	133765336	peak_1046
	chr1	133767139	133767284	peak_1047
	chr1	133768127	133768503	peak_1048
	chr1	133787989	133788448	peak_1049
	chr1	133811085	133811506	peak_1050
	chr1	133839237	133839494	peak_1051
	chr1	134004404	134004920	peak_1052
	chr1	134077785	134078324	peak_1053
	chr1	134079453	134080042	peak_1054
	chr1	134258939	134259550	peak_1055
	chr1	134312377	134312635	peak_1056
	chr1	134373831	134374230	peak_1057
	chr1	134447548	134447876	peak_1058
	chr1	134551866	134552671	peak_1059
	chr1	134592128	134592232	peak_1060
	chr1	134602744	134603763	peak_1061
	chr1	134866041	134866336	peak_1062
	chr1	134889882	134890370	peak_1063
	chr1	134898493	134898784	peak_1064
	chr1	134976693	134977121	peak_1065
	chr1	135022584	135023026	peak_1066
	chr1	135063855	135064239	peak_1067
	chr1	135079391	135080399	peak_1068
	chr1	135110701	135111179	peak_1069
	chr1	135131643	135132797	peak_1070
	chr1	135137578	135138251	peak_1071
	chr1	135178892	135179741	peak_1072
	chr1	135190767	135190871	peak_1073
	chr1	135202830	135203145	peak_1074
	chr1	135260095	135260354	peak_1075
	chr1	135281091	135281436	peak_1076
	chr1	135335984	135336346	peak_1077
	chr1	135366885	135367524	peak_1078
	chr1	135434958	135435398	peak_1079
	chr1	135481050	135481680	peak_1080
	chr1	135506879	135507344	peak_1081
	chr1	135524278	135524808	peak_1082
	chr1	135657532	135657859	peak_1083
	chr1	135706849	135707200	peak_1084
	chr1	135800845	135801089	peak_1085
	chr1	135828610	135828778	peak_1086
	chr1	135830358	135830765	peak_1087
	chr1	135869108	135869338	peak_1088
	chr1	136172613	136172918	peak_1089
	chr1	136255916	136256172	peak_1090
	chr1	136276866	136277327	peak_1091
	chr1	136292894	136293346	peak_1092
	chr1	136342890	136343336	peak_1093
	chr1	136377648	136378223	peak_1094
	chr1	136487195	136487845	peak_1095
	chr1	136499164	136499818	peak_1096
	chr1	136500609	136500988	peak_1097
	chr1	136527046	136527189	peak_1098
	chr1	136543004	136543190	peak_1099
	chr1	136578688	136579015	peak_1100
	chr1	136590858	136591185	peak_1101
	chr1	136593767	136594125	peak_1102
	chr1	136602936	136603488	peak_1103
	chr1	136632910	136633242	peak_1104
	chr1	136654804	136655117	peak_1105
	chr1	136662949	136663364	peak_1106
	chr1	136671020	136671134	peak_1107
	chr1	136724955	136725395	peak_1108
	chr1	136907040	136907331	peak_1109
	chr1	136933555	136934242	peak_1110
	chr1	136948455	136948644	peak_1111
	chr1	136950178	136950460	peak_1112
	chr1	136956069	136956388	peak_1113
	chr1	137009332	137009589	peak_1114
	chr1	137195705	137196074	peak_1115
	chr1	137227879	137228236	peak_1116
	chr1	137300313	137300750	peak_1117
	chr1	137356896	137357231	peak_1118
	chr1	137385931	137386335	peak_1119
	chr1	138541797	138542421	peak_1120
	chr1	138746039	138746483	peak_1121
	chr1	138764114	138764693	peak_1122
	chr1	138784292	138784739	peak_1123
	chr1	138799205	138800018	peak_1124
	chr1	138827230	138827848	peak_1125
	chr1	138896829	138896959	peak_1126
	chr1	138898382	138898496	peak_1127
	chr1	139089263	139089595	peak_1128
	chr1	139439542	139440035	peak_1129
	chr1	139954469	139954806	peak_1130
	chr1	140084025	140084348	peak_1131
	chr1	140087428	140087707	peak_1132
	chr1	140093958	140094319	peak_1133
	chr1	140108357	140108811	peak_1134
	chr1	140120772	140121002	peak_1135
	chr1	140229301	140229482	peak_1136
	chr1	140231238	140231413	peak_1137
	chr1	140471714	140472112	peak_1138
	chr1	141487155	141487600	peak_1139
	chr1	141494798	141494978	peak_1140
	chr1	141495946	141496177	peak_1141
	chr1	141987700	141987937	peak_1142
	chr1	142178088	142178282	peak_1143
	chr1	142475625	142475997	peak_1144
	chr1	142897550	142898003	peak_1145
	chr1	142940448	142940711	peak_1146
	chr1	142942007	142942273	peak_1147
	chr1	143181844	143182240	peak_1148
	chr1	143373829	143374134	peak_1149
	chr1	143414820	143415026	peak_1150
	chr1	144233321	144233555	peak_1151
	chr1	144245953	144246355	peak_1152
	chr1	144247096	144247519	peak_1153
	chr1	145437695	145438043	peak_1154
	chr1	145439182	145439442	peak_1155
	chr1	146141464	146141817	peak_1156
	chr1	146555906	146556138	peak_1157
	chr1	146562799	146563231	peak_1158
	chr1	146676774	146677228	peak_1159
	chr1	147286414	147286867	peak_1160
	chr1	147363193	147363359	peak_1161
	chr1	147363920	147364083	peak_1162
	chr1	147472993	147473218	peak_1163
	chr1	147474057	147474360	peak_1164
	chr1	148201057	148201591	peak_1165
	chr1	148805136	148805568	peak_1166
	chr1	148914435	148914907	peak_1167
	chr1	149144572	149145052	peak_1168
	chr1	149185400	149185896	peak_1169
	chr1	149198739	149199001	peak_1170
	chr1	149398566	149398735	peak_1171
	chr1	149420470	149421105	peak_1172
	chr1	149634058	149634550	peak_1173
	chr1	149879444	149879591	peak_1174
	chr1	150028429	150028700	peak_1175
	chr1	150218951	150219118	peak_1176
	chr1	150319365	150319792	peak_1177
	chr1	150863155	150863682	peak_1178
	chr1	150869029	150869719	peak_1179
	chr1	150945385	150945614	peak_1180
	chr1	151035561	151036287	peak_1181
	chr1	151102806	151103465	peak_1182
	chr1	151116845	151117102	peak_1183
	chr1	151124306	151124776	peak_1184
	chr1	151126633	151128513	peak_1185
	chr1	151131080	151131719	peak_1186
	chr1	151132830	151132964	peak_1187
	chr1	151172658	151172985	peak_1188
	chr1	151194375	151194900	peak_1189
	chr1	151219792	151220149	peak_1190
	chr1	151351163	151351574	peak_1191
	chr1	151446106	151446810	peak_1192
	chr1	151451968	151452938	peak_1193
	chr1	151502246	151502703	peak_1194
	chr1	151508275	151508576	peak_1195
	chr1	151513525	151514165	peak_1196
	chr1	151536149	151536470	peak_1197
	chr1	151546619	151547127	peak_1198
	chr1	151647314	151647438	peak_1199
	chr1	151647944	151648089	peak_1200
	chr1	151678879	151679025	peak_1201
	chr1	152127021	152127379	peak_1202
	chr1	152185207	152185551	peak_1203
	chr1	152207698	152208020	peak_1204
	chr1	152352375	152353033	peak_1205
	chr1	152379934	152380243	peak_1206
	chr1	152430509	152430845	peak_1207
	chr1	152517360	152517844	peak_1208
	chr1	152633831	152634107	peak_1209
	chr1	152644570	152644871	peak_1210
	chr1	152710792	152711278	peak_1211
	chr1	152896322	152896667	peak_1212
	chr1	153061570	153061924	peak_1213
	chr1	153209758	153210059	peak_1214
	chr1	153352154	153352508	peak_1215
	chr1	153416881	153417405	peak_1216
	chr1	153425778	153426210	peak_1217
	chr1	153434066	153434617	peak_1218
	chr1	153538948	153539461	peak_1219
	chr1	153614628	153614935	peak_1220
	chr1	153726313	153726798	peak_1221
	chr1	153755247	153755982	peak_1222
	chr1	153762182	153762575	peak_1223
	chr1	153788271	153788756	peak_1224
	chr1	153790860	153791193	peak_1225
	chr1	153825343	153825793	peak_1226
	chr1	153833844	153834335	peak_1227
	chr1	153902033	153902560	peak_1228
	chr1	153979578	153980261	peak_1229
	chr1	153985934	153986498	peak_1230
	chr1	154015190	154015513	peak_1231
	chr1	154053511	154053795	peak_1232
	chr1	154544313	154544575	peak_1233
	chr1	154664032	154664322	peak_1234
	chr1	155078274	155078563	peak_1235
	chr1	155100514	155101053	peak_1236
	chr1	155249939	155250310	peak_1237
	chr1	155281530	155282201	peak_1238
	chr1	155285412	155285794	peak_1239
	chr1	155319488	155319820	peak_1240
	chr1	155323643	155323906	peak_1241
	chr1	155339731	155340181	peak_1242
	chr1	155340893	155341736	peak_1243
	chr1	155359744	155360164	peak_1244
	chr1	155388832	155389441	peak_1245
	chr1	155536254	155536754	peak_1246
	chr1	155563436	155563803	peak_1247
	chr1	155686462	155686891	peak_1248
	chr1	155687582	155688115	peak_1249
	chr1	155699482	155699814	peak_1250
	chr1	155723927	155724292	peak_1251
	chr1	155851327	155851585	peak_1252
	chr1	155870148	155870502	peak_1253
	chr1	155952316	155952871	peak_1254
	chr1	155953587	155954404	peak_1255
	chr1	155961147	155961489	peak_1256
	chr1	155984908	155985154	peak_1257
	chr1	155995013	155995533	peak_1258
	chr1	156046965	156047772	peak_1259
	chr1	156140929	156141676	peak_1260
	chr1	156307358	156307631	peak_1261
	chr1	156340380	156341191	peak_1262
	chr1	156370864	156371216	peak_1263
	chr1	156425115	156425778	peak_1264
	chr1	156521706	156522162	peak_1265
	chr1	156533337	156533488	peak_1266
	chr1	156534587	156535112	peak_1267
	chr1	156558982	156559338	peak_1268
	chr1	156913551	156913939	peak_1269
	chr1	156915713	156916080	peak_1270
	chr1	157027576	157027899	peak_1271
	chr1	157164889	157165178	peak_1272
	chr1	157249918	157250027	peak_1273
	chr1	157267697	157268290	peak_1274
	chr1	157444717	157444982	peak_1275
	chr1	157681470	157681926	peak_1276
	chr1	157848464	157848871	peak_1277
	chr1	158395413	158397108	peak_1278
	chr1	158481781	158481962	peak_1279
	chr1	158488974	158489465	peak_1280
	chr1	158525364	158526177	peak_1281
	chr1	158701314	158701739	peak_1282
	chr1	158784239	158784789	peak_1283
	chr1	158814412	158814978	peak_1284
	chr1	158870832	158871121	peak_1285
	chr1	159064406	159064665	peak_1286
	chr1	159080391	159080756	peak_1287
	chr1	159131551	159132051	peak_1288
	chr1	159233082	159234066	peak_1289
	chr1	159236248	159236473	peak_1290
	chr1	159248389	159248663	peak_1291
	chr1	159524891	159525192	peak_1292
	chr1	159773641	159773976	peak_1293
	chr1	159827489	159827755	peak_1294
	chr1	159830863	159830990	peak_1295
	chr1	159845046	159845367	peak_1296
	chr1	159898247	159898623	peak_1297
	chr1	159906768	159907207	peak_1298
	chr1	159997284	159997457	peak_1299
	chr1	160022212	160022759	peak_1300
	chr1	160070920	160071229	peak_1301
	chr1	160143479	160144312	peak_1302
	chr1	160189435	160190055	peak_1303
	chr1	160225605	160226240	peak_1304
	chr1	160280068	160280554	peak_1305
	chr1	160365576	160366038	peak_1306
	chr1	160393800	160394293	peak_1307
	chr1	160569962	160570238	peak_1308
	chr1	160683828	160684074	peak_1309
	chr1	160716393	160716538	peak_1310
	chr1	160725877	160726007	peak_1311
	chr1	160814581	160815209	peak_1312
	chr1	160823746	160824427	peak_1313
	chr1	160876983	160877128	peak_1314
	chr1	160878506	160878694	peak_1315
	chr1	160961883	160962040	peak_1316
	chr1	161047412	161047674	peak_1317
	chr1	161050847	161051226	peak_1318
	chr1	161220316	161220607	peak_1319
	chr1	161255414	161255689	peak_1320
	chr1	161256883	161257133	peak_1321
	chr1	161794566	161794850	peak_1322
	chr1	161998984	161999417	peak_1323
	chr1	162336292	162336740	peak_1324
	chr1	162507328	162507695	peak_1325
	chr1	162567650	162567970	peak_1326
	chr1	162568519	162568997	peak_1327
	chr1	162636972	162637375	peak_1328
	chr1	162638640	162639182	peak_1329
	chr1	162641071	162641630	peak_1330
	chr1	162707600	162708238	peak_1331
	chr1	162718478	162718826	peak_1332
	chr1	163198255	163198950	peak_1333
	chr1	163256198	163256674	peak_1334
	chr1	163281625	163281930	peak_1335
	chr1	163451480	163452244	peak_1336
	chr1	163888370	163888705	peak_1337
	chr1	163955219	163955427	peak_1338
	chr1	163956233	163956393	peak_1339
	chr1	163997069	163997363	peak_1340
	chr1	164100109	164100475	peak_1341
	chr1	164134684	164135305	peak_1342
	chr1	164142436	164142723	peak_1343
	chr1	164204652	164205025	peak_1344
	chr1	164321477	164321835	peak_1345
	chr1	164393242	164393775	peak_1346
	chr1	164399801	164400184	peak_1347
	chr1	164841359	164841828	peak_1348
	chr1	165116556	165116680	peak_1349
	chr1	165119679	165119821	peak_1350
	chr1	165174328	165175795	peak_1351
	chr1	165498332	165498601	peak_1352
	chr1	165507566	165508192	peak_1353
	chr1	165511812	165512206	peak_1354
	chr1	165538707	165539004	peak_1355
	chr1	165580850	165581081	peak_1356
	chr1	165655997	165656743	peak_1357
	chr1	165989810	165990095	peak_1358
	chr1	166065882	166066609	peak_1359
	chr1	166210179	166210456	peak_1360
	chr1	166391654	166392840	peak_1361
	chr1	166639039	166639468	peak_1362
	chr1	166641788	166642137	peak_1363
	chr1	166730525	166731429	peak_1364
	chr1	166738373	166738804	peak_1365
	chr1	166801796	166802136	peak_1366
	chr1	166988124	166988224	peak_1367
	chr1	167067727	167068255	peak_1368
	chr1	167086496	167087036	peak_1369
	chr1	167094609	167094937	peak_1370
	chr1	167124639	167124949	peak_1371
	chr1	167126262	167127007	peak_1372
	chr1	167135647	167135793	peak_1373
	chr1	167153472	167154015	peak_1374
	chr1	167180561	167180702	peak_1375
	chr1	167194175	167194570	peak_1376
	chr1	167379296	167379593	peak_1377
	chr1	167395628	167395884	peak_1378
	chr1	167578105	167578432	peak_1379
	chr1	167619082	167619201	peak_1380
	chr1	167645099	167645393	peak_1381
	chr1	167872194	167872487	peak_1382
	chr1	168308452	168309301	peak_1383
	chr1	168312824	168313708	peak_1384
	chr1	168412149	168412418	peak_1385
	chr1	168619900	168620463	peak_1386
	chr1	168863502	168863754	peak_1387
	chr1	168996665	168997666	peak_1388
	chr1	169303982	169304296	peak_1389
	chr1	169889257	169889501	peak_1390
	chr1	169925529	169925852	peak_1391
	chr1	169930174	169930423	peak_1392
	chr1	170013160	170013457	peak_1393
	chr1	170279481	170279765	peak_1394
	chr1	170288184	170288408	peak_1395
	chr1	170299127	170299559	peak_1396
	chr1	170416342	170416774	peak_1397
	chr1	170562183	170562282	peak_1398
	chr1	170747524	170747764	peak_1399
	chr1	170829995	170830312	peak_1400
	chr1	170945864	170946376	peak_1401
	chr1	171035444	171035607	peak_1402
	chr1	171099198	171099729	peak_1403
	chr1	171147255	171147860	peak_1404
	chr1	171191324	171191451	peak_1405
	chr1	171199606	171200088	peak_1406
	chr1	171276502	171276972	peak_1407
	chr1	171585784	171586255	peak_1408
	chr1	171589003	171589688	peak_1409
	chr1	171595170	171595767	peak_1410
	chr1	171606481	171606959	peak_1411
	chr1	171849835	171850232	peak_1412
	chr1	171858727	171859254	peak_1413
	chr1	171889058	171889584	peak_1414
	chr1	171904396	171904529	peak_1415
	chr1	172134048	172134153	peak_1416
	chr1	172207481	172207865	peak_1417
	chr1	172253533	172253676	peak_1418
	chr1	172255035	172255216	peak_1419
	chr1	172273961	172274258	peak_1420
	chr1	172381186	172381689	peak_1421
	chr1	172840925	172841352	peak_1422
	chr1	173884803	173885077	peak_1423
	chr1	173941657	173942006	peak_1424
	chr1	173942615	173942805	peak_1425
	chr1	174326229	174326669	peak_1426
	chr1	174371568	174372528	peak_1427
	chr1	174392573	174392879	peak_1428
	chr1	174423857	174424214	peak_1429
	chr1	174981249	174981458	peak_1430
	chr1	175173865	175174018	peak_1431
	chr1	175304530	175304817	peak_1432
	chr1	175339757	175340161	peak_1433
	chr1	175395472	175395660	peak_1434
	chr1	175401652	175401887	peak_1435
	chr1	175422286	175422520	peak_1436
	chr1	175519931	175520659	peak_1437
	chr1	175538526	175538915	peak_1438
	chr1	175582506	175582896	peak_1439
	chr1	175599917	175600472	peak_1440
	chr1	175610399	175610759	peak_1441
	chr1	175638846	175639794	peak_1442
	chr1	175658286	175658619	peak_1443
	chr1	175758743	175759540	peak_1444
	chr1	175760309	175760622	peak_1445
	chr1	175809590	175809836	peak_1446
	chr1	175881679	175881982	peak_1447
	chr1	175906123	175906363	peak_1448
	chr1	176619042	176619388	peak_1449
	chr1	176662368	176662810	peak_1450
	chr1	176768692	176769055	peak_1451
	chr1	176801020	176801291	peak_1452
	chr1	176802031	176802794	peak_1453
	chr1	176827758	176828528	peak_1454
	chr1	176839214	176839949	peak_1455
	chr1	177174265	177174569	peak_1456
	chr1	177210020	177210607	peak_1457
	chr1	177286321	177286644	peak_1458
	chr1	177377305	177377551	peak_1459
	chr1	177429912	177430528	peak_1460
	chr1	177450031	177450488	peak_1461
	chr1	177469336	177469644	peak_1462
	chr1	177868398	177868632	peak_1463
	chr1	178073027	178073490	peak_1464
	chr1	178126618	178127145	peak_1465
	chr1	178168428	178168625	peak_1466
	chr1	178169313	178169637	peak_1467
	chr1	178173194	178173352	peak_1468
	chr1	178227058	178227292	peak_1469
	chr1	178347736	178348124	peak_1470
	chr1	178466389	178466830	peak_1471
	chr1	178753035	178753477	peak_1472
	chr1	178969871	178970777	peak_1473
	chr1	179024144	179024329	peak_1474
	chr1	179550116	179550270	peak_1475
	chr1	179556305	179556501	peak_1476
	chr1	179776985	179777228	peak_1477
	chr1	179783422	179783683	peak_1478
	chr1	180019628	180020110	peak_1479
	chr1	180026811	180027294	peak_1480
	chr1	180031234	180031494	peak_1481
	chr1	180050810	180051255	peak_1482
	chr1	180183188	180183509	peak_1483
	chr1	180413654	180414065	peak_1484
	chr1	180436942	180437073	peak_1485
	chr1	180438842	180438975	peak_1486
	chr1	180527002	180527273	peak_1487
	chr1	180527966	180528280	peak_1488
	chr1	180547354	180547778	peak_1489
	chr1	180589064	180589421	peak_1490
	chr1	180622613	180623357	peak_1491
	chr1	180647664	180648449	peak_1492
	chr1	180894830	180895474	peak_1493
	chr1	180997179	180997447	peak_1494
	chr1	181084360	181084915	peak_1495
	chr1	181099285	181099522	peak_1496
	chr1	181271162	181271395	peak_1497
	chr1	181543287	181543514	peak_1498
	chr1	181890716	181891045	peak_1499
	chr1	181938977	181939669	peak_1500
	chr1	181970504	181971163	peak_1501
	chr1	182179642	182179999	peak_1502
	chr1	182186636	182186932	peak_1503
	chr1	182208863	182209339	peak_1504
	chr1	182214264	182214683	peak_1505
	chr1	182290662	182291102	peak_1506
	chr1	182786476	182786754	peak_1507
	chr1	182789058	182789426	peak_1508
	chr1	182823202	182823803	peak_1509
	chr1	182849311	182850127	peak_1510
	chr1	182856143	182856544	peak_1511
	chr1	183055791	183056601	peak_1512
	chr1	183078234	183078609	peak_1513
	chr1	183147605	183147891	peak_1514
	chr1	183158561	183159346	peak_1515
	chr1	183328271	183328534	peak_1516
	chr1	183372273	183372575	peak_1517
	chr1	183434233	183434623	peak_1518
	chr1	183455750	183455960	peak_1519
	chr1	183477987	183478305	peak_1520
	chr1	183480017	183480853	peak_1521
	chr1	183548335	183548697	peak_1522
	chr1	183562579	183562887	peak_1523
	chr1	183825665	183827170	peak_1524
	chr1	183895105	183895584	peak_1525
	chr1	183921552	183921793	peak_1526
	chr1	183966871	183967149	peak_1527
	chr1	183986379	183987147	peak_1528
	chr1	184027911	184028336	peak_1529
	chr1	184199786	184200258	peak_1530
	chr1	184203558	184204072	peak_1531
	chr1	184302587	184302851	peak_1532
	chr1	184318279	184318522	peak_1533
	chr1	184324799	184325288	peak_1534
	chr1	184409906	184410766	peak_1535
	chr1	184449561	184450324	peak_1536
	chr1	184493427	184493853	peak_1537
	chr1	184560572	184560737	peak_1538
	chr1	184584546	184584819	peak_1539
	chr1	184585557	184585948	peak_1540
	chr1	184590642	184591073	peak_1541
	chr1	184595786	184596081	peak_1542
	chr1	184885874	184886269	peak_1543
	chr1	185050260	185050844	peak_1544
	chr1	185053572	185053946	peak_1545
	chr1	185092966	185093261	peak_1546
	chr1	185210706	185211192	peak_1547
	chr1	185219656	185219960	peak_1548
	chr1	185267817	185268062	peak_1549
	chr1	185351995	185352228	peak_1550
	chr1	185377516	185377913	peak_1551
	chr1	185385876	185386272	peak_1552
	chr1	185409366	185409647	peak_1553
	chr1	185416672	185417045	peak_1554
	chr1	185426061	185426241	peak_1555
	chr1	185473307	185473697	peak_1556
	chr1	185495175	185495628	peak_1557
	chr1	185498112	185498947	peak_1558
	chr1	185523617	185523911	peak_1559
	chr1	185717114	185717696	peak_1560
	chr1	185819735	185820014	peak_1561
	chr1	185854499	185855532	peak_1562
	chr1	185942431	185942846	peak_1563
	chr1	185952705	185952872	peak_1564
	chr1	185978238	185978509	peak_1565
	chr1	186092151	186092904	peak_1566
	chr1	186131908	186132184	peak_1567
	chr1	186155918	186156191	peak_1568
	chr1	186157037	186157515	peak_1569
	chr1	186159444	186160088	peak_1570
	chr1	186162969	186163577	peak_1571
	chr1	186164985	186165318	peak_1572
	chr1	186212704	186213243	peak_1573
	chr1	186272191	186272494	peak_1574
	chr1	186332408	186332716	peak_1575
	chr1	186397040	186397542	peak_1576
	chr1	186409784	186410021	peak_1577
	chr1	186500615	186500917	peak_1578
	chr1	186525531	186525998	peak_1579
	chr1	186609296	186609544	peak_1580
	chr1	186617620	186618020	peak_1581
	chr1	186637679	186638134	peak_1582
	chr1	186793691	186794397	peak_1583
	chr1	186867996	186868482	peak_1584
	chr1	187026389	187027146	peak_1585
	chr1	187055291	187055579	peak_1586
	chr1	187099577	187099827	peak_1587
	chr1	187244602	187244908	peak_1588
	chr1	187640140	187640697	peak_1589
	chr1	187992864	187993142	peak_1590
	chr1	188012472	188012761	peak_1591
	chr1	188013954	188014250	peak_1592
	chr1	188343260	188343747	peak_1593
	chr1	188414035	188414733	peak_1594
	chr1	188422520	188423085	peak_1595
	chr1	188426336	188426835	peak_1596
	chr1	188885176	188886295	peak_1597
	chr1	188980163	188980614	peak_1598
	chr1	189074160	189074407	peak_1599
	chr1	189333125	189333577	peak_1600
	chr1	189360224	189360373	peak_1601
	chr1	189370975	189371609	peak_1602
	chr1	189434662	189435035	peak_1603
	chr1	189447952	189448594	peak_1604
	chr1	189451149	189451984	peak_1605
	chr1	190346625	190346880	peak_1606
	chr1	190455978	190456191	peak_1607
	chr1	190489470	190489668	peak_1608
	chr1	190602567	190602917	peak_1609
	chr1	190754917	190755145	peak_1610
	chr1	190782145	190782310	peak_1611
	chr1	190800970	190801297	peak_1612
	chr1	190819952	190820329	peak_1613
	chr1	190823872	190824241	peak_1614
	chr1	190869903	190870387	peak_1615
	chr1	190993995	190994662	peak_1616
	chr1	191001865	191002127	peak_1617
	chr1	191002698	191003290	peak_1618
	chr1	191027371	191027787	peak_1619
	chr1	191044717	191045121	peak_1620
	chr1	191057959	191058373	peak_1621
	chr1	191060033	191060817	peak_1622
	chr1	191155029	191155519	peak_1623
	chr1	191247293	191247911	peak_1624
	chr1	191255408	191256426	peak_1625
	chr1	191307601	191307833	peak_1626
	chr1	191312125	191312962	peak_1627
	chr1	191378699	191379284	peak_1628
	chr1	191433925	191434080	peak_1629
	chr1	191577709	191577987	peak_1630
	chr1	191587752	191588287	peak_1631
	chr1	191608375	191608740	peak_1632
	chr1	191639763	191640072	peak_1633
	chr1	191690889	191691168	peak_1634
	chr1	191701816	191702079	peak_1635
	chr1	191748473	191748715	peak_1636
	chr1	192027346	192027614	peak_1637
	chr1	192062811	192063446	peak_1638
	chr1	192176660	192176979	peak_1639
	chr1	192215917	192216484	peak_1640
	chr1	192281388	192281734	peak_1641
	chr1	192396290	192396661	peak_1642
	chr1	192427187	192427706	peak_1643
	chr1	192436456	192436845	peak_1644
	chr1	192472282	192472454	peak_1645
	chr1	192482435	192482788	peak_1646
	chr1	192711197	192711475	peak_1647
	chr1	192744921	192745429	peak_1648
	chr1	192785128	192785814	peak_1649
	chr1	192809731	192809932	peak_1650
	chr1	192811480	192811763	peak_1651
	chr1	193065257	193065591	peak_1652
	chr1	193068937	193069606	peak_1653
	chr1	193086027	193086471	peak_1654
	chr1	193107623	193108055	peak_1655
	chr1	193120067	193120805	peak_1656
	chr1	193122680	193123151	peak_1657
	chr1	193132800	193133734	peak_1658
	chr1	193186357	193187034	peak_1659
	chr1	193190488	193191003	peak_1660
	chr1	193286016	193286697	peak_1661
	chr1	193373429	193374192	peak_1662
	chr1	193471922	193472341	peak_1663
	chr1	193510740	193511820	peak_1664
	chr1	193527330	193527489	peak_1665
	chr1	193558254	193558659	peak_1666
	chr1	193578154	193578524	peak_1667
	chr1	193601163	193601530	peak_1668
	chr1	193627176	193627512	peak_1669
	chr1	193744702	193744989	peak_1670
	chr1	193757666	193757816	peak_1671
	chr1	193758327	193758494	peak_1672
	chr1	193788570	193789484	peak_1673
	chr1	194017989	194018593	peak_1674
	chr1	194051981	194052222	peak_1675
	chr1	194060558	194060906	peak_1676
	chr1	194104375	194104576	peak_1677
	chr1	194109754	194110240	peak_1678
	chr1	194126069	194126503	peak_1679
	chr1	194201011	194201325	peak_1680
	chr1	194237817	194238201	peak_1681
	chr1	194247105	194247595	peak_1682
	chr1	194276502	194277042	peak_1683
	chr1	194293740	194294110	peak_1684
	chr1	194303817	194304112	peak_1685
	chr1	194306613	194307012	peak_1686
	chr1	194375907	194376451	peak_1687
	chr1	194495028	194495533	peak_1688
	chr1	194644311	194645052	peak_1689
	chr1	194788251	194788747	peak_1690
	chr2	3398384	3398665	peak_1691
	chr2	3544914	3545372	peak_1692
	chr2	3718769	3719175	peak_1693
	chr2	3719732	3720029	peak_1694
	chr2	3735238	3735536	peak_1695
	chr2	3821876	3822039	peak_1696
	chr2	4272773	4273223	peak_1697
	chr2	4303666	4303935	peak_1698
	chr2	4349541	4350232	peak_1699
	chr2	4571066	4571263	peak_1700
	chr2	4827243	4827781	peak_1701
	chr2	4850013	4850947	peak_1702
	chr2	5017056	5017206	peak_1703
	chr2	5429756	5430019	peak_1704
	chr2	5436934	5437185	peak_1705
	chr2	5438999	5439237	peak_1706
	chr2	5930853	5931950	peak_1707
	chr2	6316654	6317241	peak_1708
	chr2	6350263	6350588	peak_1709
	chr2	6528598	6529018	peak_1710
	chr2	6598237	6599028	peak_1711
	chr2	6676759	6676991	peak_1712
	chr2	6899432	6899674	peak_1713
	chr2	7115911	7116788	peak_1714
	chr2	7120060	7120350	peak_1715
	chr2	7132814	7133521	peak_1716
	chr2	7979880	7980409	peak_1717
	chr2	8638603	8639006	peak_1718
	chr2	8905370	8905980	peak_1719
	chr2	9373624	9373871	peak_1720
	chr2	9717071	9717327	peak_1721
	chr2	9718590	9718809	peak_1722
	chr2	9886581	9886886	peak_1723
	chr2	10052064	10052428	peak_1724
	chr2	10058597	10058927	peak_1725
	chr2	10308453	10308698	peak_1726
	chr2	10316340	10316595	peak_1727
	chr2	10349248	10349499	peak_1728
	chr2	10651915	10652376	peak_1729
	chr2	10808695	10808953	peak_1730
	chr2	11065131	11065454	peak_1731
	chr2	11381756	11382059	peak_1732
	chr2	11540319	11540930	peak_1733
	chr2	11545171	11545619	peak_1734
	chr2	11557218	11557878	peak_1735
	chr2	11632051	11632488	peak_1736
	chr2	11664914	11665169	peak_1737
	chr2	11675578	11675861	peak_1738
	chr2	11735447	11735742	peak_1739
	chr2	12084245	12084795	peak_1740
	chr2	12186913	12187768	peak_1741
	chr2	12212391	12212721	peak_1742
	chr2	12306553	12307105	peak_1743
	chr2	12416264	12416672	peak_1744
	chr2	12482731	12482858	peak_1745
	chr2	12550140	12550456	peak_1746
	chr2	12877219	12877589	peak_1747
	chr2	13090026	13090440	peak_1748
	chr2	13471797	13472273	peak_1749
	chr2	13555533	13556112	peak_1750
	chr2	13802202	13802995	peak_1751
	chr2	13912859	13913217	peak_1752
	chr2	13935460	13935951	peak_1753
	chr2	13936736	13937188	peak_1754
	chr2	13960402	13960593	peak_1755
	chr2	14337370	14337665	peak_1756
	chr2	14580342	14580836	peak_1757
	chr2	14726507	14727014	peak_1758
	chr2	14856339	14856733	peak_1759
	chr2	15059500	15059835	peak_1760
	chr2	15258481	15258601	peak_1761
	chr2	15384081	15384970	peak_1762
	chr2	16115973	16116341	peak_1763
	chr2	16268842	16269323	peak_1764
	chr2	16269866	16269994	peak_1765
	chr2	16654204	16654607	peak_1766
	chr2	16776607	16776936	peak_1767
	chr2	16842967	16843304	peak_1768
	chr2	17078434	17078828	peak_1769
	chr2	17575632	17575893	peak_1770
	chr2	17869947	17870582	peak_1771
	chr2	17984813	17984951	peak_1772
	chr2	18088864	18089166	peak_1773
	chr2	18406478	18406779	peak_1774
	chr2	18481722	18482191	peak_1775
	chr2	18582281	18582668	peak_1776
	chr2	18657547	18658089	peak_1777
	chr2	18745869	18746200	peak_1778
	chr2	18782895	18783383	peak_1779
	chr2	18789878	18790295	peak_1780
	chr2	18825667	18825912	peak_1781
	chr2	18880451	18880812	peak_1782
	chr2	18973247	18973488	peak_1783
	chr2	19033466	19033898	peak_1784
	chr2	19127145	19127463	peak_1785
	chr2	19180595	19180861	peak_1786
	chr2	19256753	19257028	peak_1787
	chr2	19383497	19384026	peak_1788
	chr2	19392290	19392793	peak_1789
	chr2	19405536	19405697	peak_1790
	chr2	19466625	19466970	peak_1791
	chr2	19694615	19694905	peak_1792
	chr2	19730032	19730335	peak_1793
	chr2	19787050	19787311	peak_1794
	chr2	19795514	19795807	peak_1795
	chr2	19866595	19867214	peak_1796
	chr2	19887514	19887807	peak_1797
	chr2	19957210	19957733	peak_1798
	chr2	20034916	20035328	peak_1799
	chr2	20118590	20118927	peak_1800
	chr2	20150064	20150327	peak_1801
	chr2	20214323	20214550	peak_1802
	chr2	20351117	20351331	peak_1803
	chr2	20408518	20408895	peak_1804
	chr2	20420775	20421354	peak_1805
	chr2	20500530	20501791	peak_1806
	chr2	20534360	20534498	peak_1807
	chr2	20536153	20536274	peak_1808
	chr2	20646525	20647116	peak_1809
	chr2	20653161	20653756	peak_1810
	chr2	20695431	20696261	peak_1811
	chr2	20782403	20783379	peak_1812
	chr2	20948928	20949297	peak_1813
	chr2	20980446	20980718	peak_1814
	chr2	20999605	20999834	peak_1815
	chr2	21149486	21149791	peak_1816
	chr2	21154146	21154644	peak_1817
	chr2	21210402	21210866	peak_1818
	chr2	21266121	21266706	peak_1819
	chr2	21286020	21286344	peak_1820
	chr2	21935127	21935388	peak_1821
	chr2	21947610	21947713	peak_1822
	chr2	21953576	21954038	peak_1823
	chr2	21968266	21969075	peak_1824
	chr2	21972229	21972530	peak_1825
	chr2	21986017	21986501	peak_1826
	chr2	22023234	22023654	peak_1827
	chr2	22592672	22592957	peak_1828
	chr2	22760911	22761151	peak_1829
	chr2	22929841	22930365	peak_1830
	chr2	22967606	22967744	peak_1831
	chr2	22969089	22969238	peak_1832
	chr2	23054868	23055059	peak_1833
	chr2	23976389	23976636	peak_1834
	chr2	24157563	24157783	peak_1835
	chr2	24580203	24580638	peak_1836
	chr2	24588849	24589303	peak_1837
	chr2	24595700	24596283	peak_1838
	chr2	24624327	24625200	peak_1839
	chr2	24678813	24679340	peak_1840
	chr2	24891974	24892106	peak_1841
	chr2	24893574	24893753	peak_1842
	chr2	24970471	24970910	peak_1843
	chr2	25114632	25115248	peak_1844
	chr2	25149882	25150254	peak_1845
	chr2	25157501	25157856	peak_1846
	chr2	25220692	25221039	peak_1847
	chr2	25245336	25245492	peak_1848
	chr2	25272414	25273037	peak_1849
	chr2	25351546	25351948	peak_1850
	chr2	25359753	25360183	peak_1851
	chr2	25373396	25373700	peak_1852
	chr2	25399264	25399638	peak_1853
	chr2	25472785	25473246	peak_1854
	chr2	25497741	25497964	peak_1855
	chr2	25531177	25531518	peak_1856
	chr2	25769130	25769915	peak_1857
	chr2	25782424	25783197	peak_1858
	chr2	25847883	25848262	peak_1859
	chr2	25868825	25869116	peak_1860
	chr2	25877116	25877684	peak_1861
	chr2	25959714	25960007	peak_1862
	chr2	26350623	26351295	peak_1863
	chr2	26353154	26353510	peak_1864
	chr2	26354946	26355643	peak_1865
	chr2	26395578	26395826	peak_1866
	chr2	26412249	26412382	peak_1867
	chr2	26413319	26413439	peak_1868
	chr2	26805566	26805987	peak_1869
	chr2	27041110	27041541	peak_1870
	chr2	27065168	27065439	peak_1871
	chr2	27211380	27211762	peak_1872
	chr2	27217227	27217536	peak_1873
	chr2	27308757	27308949	peak_1874
	chr2	27439879	27440574	peak_1875
	chr2	27534625	27535076	peak_1876
	chr2	27537307	27537724	peak_1877
	chr2	27688235	27688498	peak_1878
	chr2	27792657	27792999	peak_1879
	chr2	28102301	28103241	peak_1880
	chr2	28114540	28114814	peak_1881
	chr2	28177799	28178070	peak_1882
	chr2	28308759	28309170	peak_1883
	chr2	28344725	28345068	peak_1884
	chr2	28409877	28410435	peak_1885
	chr2	28433095	28433394	peak_1886
	chr2	28478449	28478720	peak_1887
	chr2	28486951	28487284	peak_1888
	chr2	28502029	28502663	peak_1889
	chr2	28937819	28938206	peak_1890
	chr2	29016991	29017432	peak_1891
	chr2	29054983	29055211	peak_1892
	chr2	29057738	29058022	peak_1893
	chr2	29059705	29059836	peak_1894
	chr2	29077622	29077919	peak_1895
	chr2	29260404	29261494	peak_1896
	chr2	29382586	29383076	peak_1897
	chr2	29515762	29516034	peak_1898
	chr2	29522387	29522949	peak_1899
	chr2	29526829	29527324	peak_1900
	chr2	29557471	29557829	peak_1901
	chr2	29560802	29561470	peak_1902
	chr2	29562777	29563487	peak_1903
	chr2	29564544	29564802	peak_1904
	chr2	29588363	29588655	peak_1905
	chr2	29631160	29631933	peak_1906
	chr2	29654949	29655583	peak_1907
	chr2	29656406	29657039	peak_1908
	chr2	29714614	29715186	peak_1909
	chr2	29751368	29752100	peak_1910
	chr2	29759007	29759456	peak_1911
	chr2	29948065	29948219	peak_1912
	chr2	29949519	29950014	peak_1913
	chr2	29966044	29967916	peak_1914
	chr2	29975098	29975224	peak_1915
	chr2	30129387	30129685	peak_1916
	chr2	30189263	30189538	peak_1917
	chr2	30222930	30223830	peak_1918
	chr2	30329308	30329807	peak_1919
	chr2	30363726	30364687	peak_1920
	chr2	30368120	30368503	peak_1921
	chr2	30371582	30371952	peak_1922
	chr2	30382873	30383349	peak_1923
	chr2	30653319	30653555	peak_1924
	chr2	30786330	30787178	peak_1925
	chr2	30790041	30790419	peak_1926
	chr2	30801099	30801284	peak_1927
	chr2	30823964	30824291	peak_1928
	chr2	30831507	30831908	peak_1929
	chr2	30840700	30840833	peak_1930
	chr2	30914712	30915227	peak_1931
	chr2	31013351	31013678	peak_1932
	chr2	31028654	31028921	peak_1933
	chr2	31053951	31054199	peak_1934
	chr2	31107706	31107850	peak_1935
	chr2	31109324	31109440	peak_1936
	chr2	31127061	31127203	peak_1937
	chr2	31128294	31128424	peak_1938
	chr2	31129734	31130005	peak_1939
	chr2	31545461	31545925	peak_1940
	chr2	31576633	31576967	peak_1941
	chr2	31635266	31635911	peak_1942
	chr2	31755616	31756214	peak_1943
	chr2	31848565	31849099	peak_1944
	chr2	31876089	31876568	peak_1945
	chr2	31926359	31926903	peak_1946
	chr2	31931795	31931922	peak_1947
	chr2	31932823	31932936	peak_1948
	chr2	32033943	32034549	peak_1949
	chr2	32035127	32035268	peak_1950
	chr2	32037052	32037196	peak_1951
	chr2	32120626	32120998	peak_1952
	chr2	32604736	32605259	peak_1953
	chr2	32668309	32668638	peak_1954
	chr2	32670359	32670591	peak_1955
	chr2	32742440	32742686	peak_1956
	chr2	32856934	32857672	peak_1957
	chr2	32969797	32970086	peak_1958
	chr2	33042043	33042391	peak_1959
	chr2	33140804	33142008	peak_1960
	chr2	33146317	33146602	peak_1961
	chr2	33166747	33166882	peak_1962
	chr2	33218362	33218606	peak_1963
	chr2	33273987	33274179	peak_1964
	chr2	33275027	33275220	peak_1965
	chr2	33331631	33331983	peak_1966
	chr2	33333200	33333529	peak_1967
	chr2	33369487	33369611	peak_1968
	chr2	33577376	33577772	peak_1969
	chr2	33582284	33582740	peak_1970
	chr2	33585696	33586046	peak_1971
	chr2	33593480	33594382	peak_1972
	chr2	33615559	33616013	peak_1973
	chr2	33627592	33628018	peak_1974
	chr2	33707212	33707655	peak_1975
	chr2	33708629	33709302	peak_1976
	chr2	33733183	33733728	peak_1977
	chr2	33739589	33739884	peak_1978
	chr2	33766501	33766755	peak_1979
	chr2	33777896	33778188	peak_1980
	chr2	33857543	33857779	peak_1981
	chr2	33879341	33879617	peak_1982
	chr2	34083214	34083529	peak_1983
	chr2	34159731	34161225	peak_1984
	chr2	34243377	34243769	peak_1985
	chr2	34372985	34373310	peak_1986
	chr2	34401894	34402194	peak_1987
	chr2	34480918	34481591	peak_1988
	chr2	34497560	34497705	peak_1989
	chr2	34524289	34524529	peak_1990
	chr2	34534292	34534429	peak_1991
	chr2	34555134	34555439	peak_1992
	chr2	34603865	34604016	peak_1993
	chr2	34605706	34605902	peak_1994
	chr2	34613773	34613949	peak_1995
	chr2	34614848	34614995	peak_1996
	chr2	34621919	34622197	peak_1997
[truncated: 24,988 more rows]
