# Supplementary material for: The chromatin accessibility landscape of mouse oocytes during configuration transition
Source: Cell Prolif. 2024 Sep 8;58(1):e13733. doi: 10.1111/cpr.13733 (PMC11693577; doi:10.1111/cpr.13733)
Supplement: Supplementary file 3 — Table S2. [file CPR-58-e13733-s001.xlsx]

## Sheet: DEGs (SN vs NSN)
Suppl table 2. Differentially expressed genes (SN vs NSN)
geneID	log2FoldChange	padj	significance
Gdf9	-1.21139	2.05e-29	DOWN
Tle6	-1.11977	2.62e-20	DOWN
Nobox	-1.09561	1.33e-16	DOWN
Cct4	-1.43321	1.49e-16	DOWN
Tspan3	-1.42701	2.16e-16	DOWN
Sdcbp2	-1.89593	4.22e-15	DOWN
Tsc22d1	-0.774239	3.43e-14	DOWN
Mtmr14	-0.962	1.57e-13	DOWN
Ppia	-0.936478	1.57e-13	DOWN
Tubb4b	-0.760845	3.89e-13	DOWN
Tubb2a	-0.997546	3.39e-12	DOWN
Padi6	-0.895947	5.29e-12	DOWN
Zp1	-0.815565	5.49e-12	DOWN
Calr	-0.836297	5.89e-12	DOWN
Laptm4b	-0.816487	1.37e-11	DOWN
Tmem171	1.05046	2.85e-11	UP
Htra1	-0.785642	5.83e-11	DOWN
Lcp1	-1.29189	6.38e-11	DOWN
Bmp15	-0.765757	9.42e-11	DOWN
Rnf114	-0.784784	2.32e-10	DOWN
Gm33906	1.04789	2.66e-10	UP
Hacd3	-1.35221	5.32e-10	DOWN
Bmpr2	0.884638	1.23e-09	UP
Serpinc1	-0.717168	1.3e-09	DOWN
Gm8801	-0.762884	1.89e-09	DOWN
Dip2b	0.826651	2.29e-09	UP
Rraga	-0.85376	2.29e-09	DOWN
Oas1e	-0.675182	2.48e-09	DOWN
Larp4	0.772087	3.03e-09	UP
Isca1	-0.721925	3.52e-09	DOWN
Sp110	-0.666478	3.52e-09	DOWN
Ccdc115	-0.728109	3.52e-09	DOWN
Pparg	0.868893	3.68e-09	UP
Slc45a3	-0.808686	6.35e-09	DOWN
Pkm	-0.715124	7.78e-09	DOWN
Prrg1	0.885353	7.78e-09	UP
Tuba1c	-0.765591	8.57e-09	DOWN
Nufip2	1.01517	9.5e-09	UP
Oas1d	-0.659899	9.5e-09	DOWN
P4hb	-0.727919	9.82e-09	DOWN
Akr1b1	-0.708651	1.25e-08	DOWN
Rbm5	-1.54516	1.26e-08	DOWN
Atg16l1	-0.820842	1.73e-08	DOWN
Atp5f1a	-0.693009	1.73e-08	DOWN
Bscl2	-0.654975	1.75e-08	DOWN
Oog4	-0.614568	3.06e-08	DOWN
Usp9x	0.755901	3.06e-08	UP
Zp3	-0.580972	3.06e-08	DOWN
Suz12	0.735192	3.51e-08	UP
Tubg2	-0.76903	3.51e-08	DOWN
Gm15753	-1.01056	4.31e-08	DOWN
Cpa1	-0.636945	4.41e-08	DOWN
Ireb2	0.896859	4.57e-08	UP
Pdia6	-0.671596	4.57e-08	DOWN
Atf4	-0.779248	5.59e-08	DOWN
Traip	-0.814286	5.62e-08	DOWN
Oas1c	-0.66824	6.3e-08	DOWN
Arhgef39	-0.738685	6.71e-08	DOWN
Alg10b	0.674368	6.98e-08	UP
G6pdx	-0.654013	7.19e-08	DOWN
Nlrp14	-0.677011	7.25e-08	DOWN
Atp6v1b2	-0.664837	7.27e-08	DOWN
Cpsf4l	-0.633622	7.27e-08	DOWN
Suv39h2	0.768216	7.84e-08	UP
Agps	0.82923	9.71e-08	UP
Nlrp5	-0.720915	1.02e-07	DOWN
Zfp473	-0.94337	1.21e-07	DOWN
Dppa5a	-0.644502	1.28e-07	DOWN
Sdc1	-0.797046	1.31e-07	DOWN
Miox	-0.615208	1.31e-07	DOWN
Cyp4f39	-0.754051	1.41e-07	DOWN
Ybx1	0.789401	1.41e-07	UP
Ndfip1	-0.673061	1.46e-07	DOWN
Golga4	0.68501	2.08e-07	UP
Uchl1	-0.633555	2.22e-07	DOWN
Pigs	-0.928598	2.29e-07	DOWN
Tasor2	0.783252	2.32e-07	UP
Pttg1ip	-0.721201	2.37e-07	DOWN
Gli3	1.28952	2.41e-07	UP
Noto	-0.954221	2.47e-07	DOWN
Usp1	0.747389	2.66e-07	UP
Anxa7	-0.624312	3.24e-07	DOWN
Pramel58	-0.642003	3.5e-07	DOWN
Cop1	0.708371	3.86e-07	UP
Smarca5	0.851496	3.9e-07	UP
Tuba1b	-0.936649	3.9e-07	DOWN
Plat	-0.564717	4.42e-07	DOWN
Eif4enif1	-0.593963	4.96e-07	DOWN
Ube2g2	-0.927453	5.37e-07	DOWN
Pebp1	-0.787319	5.4e-07	DOWN
Mpped1	-0.777764	6.02e-07	DOWN
Mfsd1	-0.702898	6.36e-07	DOWN
Nlrp4c	-0.884362	6.97e-07	DOWN
Gm4961	-0.687902	8.26e-07	DOWN
Hnrnpu	0.653917	8.26e-07	UP
Usp34	0.777775	8.42e-07	UP
Phf3	0.825717	9.41e-07	UP
Abhd4	-0.591073	9.7e-07	DOWN
Tk2	-0.695935	1e-06	DOWN
Cct6a	-1.53411	1.08e-06	DOWN
Esyt2	0.864807	1.08e-06	UP
Fmn2	0.751002	1.15e-06	UP
Rab21	0.681894	1.34e-06	UP
Thoc1	0.606113	1.43e-06	UP
Gm12670	1.39428	1.46e-06	UP
Cops8	-0.618501	2.07e-06	DOWN
Maea	-0.57775	2.09e-06	DOWN
Kcmf1	0.630464	2.23e-06	UP
Snx11	-0.784181	2.27e-06	DOWN
Gm42847	-1.4435	2.54e-06	DOWN
Ibtk	0.595145	2.7e-06	UP
Cspp1	-1.70445	2.84e-06	DOWN
Mapk8	0.812819	2.91e-06	UP
Utp14a	0.706559	3.05e-06	UP
Cebpg	0.761508	3.46e-06	UP
4931428L18Rik	0.936132	3.46e-06	UP
Atf2	0.668515	3.49e-06	UP
Dpf2	-1.30969	3.61e-06	DOWN
Zp2	-0.55668	3.89e-06	DOWN
Ube2d3	-0.514069	3.89e-06	DOWN
Ldhb	-0.527069	4.11e-06	DOWN
Tmtc3	0.729751	4.11e-06	UP
H2az1	-1.02223	4.26e-06	DOWN
Armc1	-0.643808	4.39e-06	DOWN
Plekhb2	-1.76666	4.58e-06	DOWN
B3galnt1	-0.948103	4.88e-06	DOWN
Dnajc21	0.645166	4.92e-06	UP
Prmt7	-0.760271	5.07e-06	DOWN
St13	-0.65475	5.27e-06	DOWN
Psip1	0.586756	5.61e-06	UP
Lsm1	-1.05653	6.15e-06	DOWN
Fam199x	0.613145	6.15e-06	UP
Entpd6	-0.93052	6.15e-06	DOWN
Nudc	0.483789	6.35e-06	UP
Hsph1	-0.743724	6.75e-06	DOWN
Map4k5	0.628024	6.75e-06	UP
Zfp654	0.793896	6.75e-06	UP
Noc4l	-0.494267	7.49e-06	DOWN
N4bp2	0.584755	7.53e-06	UP
Mos	-0.639979	7.68e-06	DOWN
Tcn2	-0.605821	8.13e-06	DOWN
Pabpc1l	-0.593847	8.13e-06	DOWN
Lrrc57	-0.593073	8.13e-06	DOWN
Pecr	-0.472992	8.13e-06	DOWN
Eif1a	-2.21009	8.39e-06	DOWN
Trim23	-0.93487	9.13e-06	DOWN
Gm8451	-1.30151	9.22e-06	DOWN
Zfp518a	0.640547	9.22e-06	UP
Cntn1	0.821717	9.26e-06	UP
Fcho2	0.851052	9.62e-06	UP
Med17	-0.602728	9.78e-06	DOWN
Snrpb	-1.18099	1.02e-05	DOWN
Spint1	-0.872889	1.05e-05	DOWN
Cep164	-0.556467	1.09e-05	DOWN
Tceal8	2.1015	1.13e-05	UP
D7Ertd443e	0.685152	1.19e-05	UP
Cnn3	-0.609195	1.21e-05	DOWN
Skic8	-1.23966	1.25e-05	DOWN
Gm5581	0.831557	1.3e-05	UP
A530040E14Rik	-1.31413	1.36e-05	DOWN
Ctsb	-0.765107	1.47e-05	DOWN
Enpp5	-0.595309	1.47e-05	DOWN
Plekha8	0.572091	1.55e-05	UP
Ythdc1	0.818223	1.55e-05	UP
Uqcrc1	-1.08708	1.6e-05	DOWN
Dtx2	-0.648128	1.6e-05	DOWN
Bod1l	0.607919	1.73e-05	UP
Rnf38	0.523885	1.88e-05	UP
Fbxo28	0.636749	2.01e-05	UP
Zfyve21	-0.658563	2.01e-05	DOWN
Actg1	-0.737134	2.18e-05	DOWN
Cnot6l	0.594262	2.19e-05	UP
Haus4	-0.649337	2.19e-05	DOWN
Akirin1	-1.81467	2.3e-05	DOWN
Pld3	-0.732389	2.53e-05	DOWN
C130073F10Rik	-0.731394	2.69e-05	DOWN
Nfya	0.794155	3.01e-05	UP
Hus1	0.574443	3.52e-05	UP
Gykl1	-1.74802	3.6e-05	DOWN
Tubb6	-0.526833	3.6e-05	DOWN
Rpn2	-0.669882	3.61e-05	DOWN
Uso1	0.665226	3.61e-05	UP
Polr3k	0.521516	3.86e-05	UP
Dnaja3	-0.598713	3.94e-05	DOWN
Pcm1	0.55554	4.22e-05	UP
Ccnyl1	0.667229	4.29e-05	UP
Hhex	-0.574442	4.29e-05	DOWN
Apeh	-1.08989	4.52e-05	DOWN
Ippk	-0.55006	4.54e-05	DOWN
Cobll1	0.622651	4.73e-05	UP
Eif5b	0.512273	4.75e-05	UP
Msl1	0.838357	4.78e-05	UP
Rhpn2	-0.488907	5.01e-05	DOWN
Rab3d	-0.620763	5.11e-05	DOWN
Khdc1b	-0.543205	5.11e-05	DOWN
Pabpc4	-0.495074	5.11e-05	DOWN
Tmem128	0.581025	5.53e-05	UP
Pik3c2a	0.795028	5.53e-05	UP
Tfam	-0.842329	5.61e-05	DOWN
Dbndd1	-0.498105	5.61e-05	DOWN
Slc25a26	-0.70412	5.64e-05	DOWN
C1d	-1.84549	5.92e-05	DOWN
Tusc3	-0.47377	5.96e-05	DOWN
Cnbp	-0.570376	6e-05	DOWN
Nipbl	0.644022	6.07e-05	UP
Gnb4	-0.495411	6.15e-05	DOWN
Heatr1	0.710447	6.15e-05	UP
Kdm6a	0.57397	6.26e-05	UP
Sp140	-1.99661	6.6e-05	DOWN
Npm2	-0.486464	6.99e-05	DOWN
Brca2	0.509369	7.23e-05	UP
Arf1	-0.492815	7.29e-05	DOWN
Slc26a2	-0.700634	7.54e-05	DOWN
Ddx5	-0.510133	7.54e-05	DOWN
Evi5	0.608221	7.62e-05	UP
Rps23	-1.22262	7.94e-05	DOWN
Aldh9a1	-0.553865	7.94e-05	DOWN
Cited2	0.793351	8.1e-05	UP
Skp1	-0.42368	8.1e-05	DOWN
Esco2	-0.530322	8.27e-05	DOWN
Mapk3	-0.572497	8.33e-05	DOWN
Naa20	-0.6419	8.65e-05	DOWN
Selenof	-0.541337	8.65e-05	DOWN
Zfyve9	0.842387	9.45e-05	UP
Gpr180	-0.578769	9.93e-05	DOWN
Zbed3	-0.480666	9.93e-05	DOWN
Cpeb4	0.81661	9.93e-05	UP
Znrf3	-1.28829	9.95e-05	DOWN
Hivep1	0.618955	9.96e-05	UP
Tuft1	-1.48188	0.000100442	DOWN
Gtf2a1l	-0.657224	0.000100442	DOWN
Sephs2	-0.581563	0.000102154	DOWN
Nudt21	-0.923026	0.000103045	DOWN
Reps1	0.734582	0.000104452	UP
Vav3	-1.32818	0.000104452	DOWN
Sfpq	0.849692	0.000108316	UP
Dscc1	-0.677313	0.000111597	DOWN
Smpd1	-0.609774	0.000111723	DOWN
Ube2s	0.715337	0.000111723	UP
Actr2	0.552811	0.000117936	UP
Qser1	0.605859	0.000128396	UP
Ube2c	-0.604693	0.00013342	DOWN
Nkiras2	-1.00981	0.000134665	DOWN
Nsrp1	0.464421	0.000134665	UP
Fermt2	-0.623957	0.000134665	DOWN
Cops7a	-0.60558	0.000134665	DOWN
mt-Nd5	0.611749	0.000134665	UP
Aco2	-0.592304	0.000134665	DOWN
Apc	0.68325	0.000134665	UP
Txndc5	-0.50729	0.000134665	DOWN
Edem2	-0.542791	0.000137627	DOWN
Plag1	0.799691	0.000141316	UP
Naa30	0.44994	0.000141512	UP
Creld2	-0.55731	0.000142673	DOWN
Gm44087	-0.54091	0.000143384	DOWN
mt-Nd1	-0.585504	0.000144419	DOWN
Kpna7	-0.420093	0.000146603	DOWN
Or4k50-ps1	0.740171	0.000146603	UP
Fhod3	0.584901	0.000152535	UP
Gtf2f1	0.565951	0.000152858	UP
Gm6083	-0.962351	0.000153302	DOWN
G3bp1	-0.78668	0.000153302	DOWN
Nus1	0.531589	0.000153302	UP
Vapa	-0.559717	0.000158505	DOWN
B020011L13Rik	0.638376	0.000160831	UP
Ywhaq	-0.417648	0.000161098	DOWN
Abhd13	0.571978	0.000162781	UP
Daw1	-0.639033	0.000166928	DOWN
Macir	-0.661293	0.000169949	DOWN
Hjurp	-0.494076	0.000169949	DOWN
Alg2	-0.844746	0.000170454	DOWN
Znrf2	0.469314	0.000173757	UP
Rad51	-0.472883	0.000203804	DOWN
Dcp2	0.666061	0.000217356	UP
Mycbp2	0.549437	0.000219292	UP
Upf2	0.63789	0.000219292	UP
Rnf111	0.673304	0.000219292	UP
Gm35167	0.738656	0.000226091	UP
Rap1a	0.560302	0.000227078	UP
Fam172a	0.615396	0.000227078	UP
Tinf2	-0.516811	0.000229986	DOWN
Tmem14c	-0.478845	0.000233795	DOWN
Rnf14	-0.603462	0.000234931	DOWN
D030018L15Rik	-0.547039	0.000240122	DOWN
Paqr6	-0.890411	0.000243187	DOWN
Shb	-0.597858	0.000245438	DOWN
Tsnax	-0.590246	0.000245438	DOWN
Tmem214	-0.72711	0.000247461	DOWN
Senp6	0.684659	0.000248842	UP
Lrp1b	0.660853	0.00024917	UP
Qrich1	-0.672143	0.000254162	DOWN
Ubc	-0.508587	0.000254243	DOWN
Acot9	0.488581	0.000254784	UP
Snip1	-1.00738	0.000254784	DOWN
Mei4	0.667022	0.000262142	UP
Gm34066	-1.19546	0.000267023	DOWN
Rb1	0.745822	0.000277739	UP
Sec13	-0.426391	0.0002871	DOWN
Gna14	0.515597	0.000287815	UP
Mgat1	-0.980991	0.000292649	DOWN
Orc6	0.461949	0.000298251	UP
Tcstv1	-0.486181	0.000298251	DOWN
Surf4	-0.434402	0.000314565	DOWN
Tex19.1	-0.73999	0.00031887	DOWN
Lonrf3	-0.578356	0.000323156	DOWN
Hid1	-1.26416	0.000341451	DOWN
Anapc5	-0.598911	0.000352083	DOWN
Gm6201	-0.577941	0.000352083	DOWN
Nek1	0.574339	0.000352083	UP
Jpt2	-0.448776	0.000352546	DOWN
Gse1	0.598387	0.000358461	UP
Pramel33	-2.00614	0.000358461	DOWN
Iqgap1	-0.925596	0.000358461	DOWN
Rpl5	-0.440936	0.000358564	DOWN
Lonp2	-0.439262	0.000367914	DOWN
Strn	0.413547	0.000367914	UP
Slc35a4	-0.628985	0.000390195	DOWN
Ppp2ca	0.702156	0.000394251	UP
Rnf6	-1.10594	0.000394996	DOWN
Lratd1	-0.565641	0.000396683	DOWN
Ddhd1	0.598026	0.000401152	UP
Hnrnpd	0.914727	0.000418019	UP
Mrps25	-0.531749	0.000418019	DOWN
Pttg1	-0.407077	0.00043748	DOWN
Fdft1	-0.392815	0.00043748	DOWN
Stx5a	-0.415462	0.000437767	DOWN
Ccdc124	0.62673	0.000439843	UP
Brme1	-0.735307	0.000450297	DOWN
Spast	0.486653	0.000452894	UP
Ankrd44	0.57267	0.000452894	UP
Suco	0.623005	0.000462698	UP
Tnpo1	0.582212	0.000468278	UP
Rev3l	0.776444	0.00048015	UP
Jak2	0.542208	0.0004825	UP
Crbn	-0.513381	0.000485077	DOWN
Ccnb1	-0.408997	0.000504548	DOWN
Lsm3	0.547322	0.000513827	UP
Hspa5	-0.472474	0.000520863	DOWN
Casp8ap2	0.501098	0.000527751	UP
Grsf1	0.597303	0.000527751	UP
Shoc1	0.662085	0.000533151	UP
Garre1	0.672592	0.000557497	UP
Krr1	-0.471495	0.000562818	DOWN
Puf60	-0.6177	0.000564107	DOWN
Strip1	-0.498894	0.000584355	DOWN
Fam117b	0.54139	0.000584891	UP
Prlr	0.590386	0.000584891	UP
Ttc41	0.619835	0.000584891	UP
Usp35	-3.00168	0.000584891	DOWN
Cox7c	0.985941	0.000584891	UP
Rab3ip	-0.837386	0.000584891	DOWN
Peak1	0.489095	0.000590303	UP
Ipo8	0.415519	0.000590751	UP
Dcaf11	-0.877809	0.000596675	DOWN
Nkiras1	-0.444633	0.000632604	DOWN
Arl1	-0.578819	0.000646493	DOWN
Arrdc1	-0.478917	0.000646493	DOWN
Strap	-0.469189	0.000646493	DOWN
Tiam1	0.656683	0.000646493	UP
BC002059	0.530293	0.000656254	UP
Wdr91	-0.582054	0.000666076	DOWN
Saraf	-0.508082	0.000669205	DOWN
Marveld2	-1.1542	0.000674447	DOWN
Tubb5	-0.49304	0.000676378	DOWN
Arf4	-0.890486	0.000691583	DOWN
Gm43574	-0.591595	0.000703626	DOWN
Gm42553	-0.465523	0.000704471	DOWN
Mob1b	-0.664513	0.000716282	DOWN
Slf2	0.541384	0.000723309	UP
Srsf10	0.446511	0.000742176	UP
Trmt10c	-0.58064	0.000742176	DOWN
Sumo3	-0.429854	0.000742176	DOWN
Utp20	0.545794	0.000742176	UP
Rufy1	0.466292	0.000743224	UP
Smarce1	0.542194	0.000745275	UP
Zswim1	-0.824766	0.000758451	DOWN
Cdca7	-1.50487	0.000777695	DOWN
Stat3	-0.501981	0.000777695	DOWN
Upp1	-0.428404	0.000785422	DOWN
Rap1b	0.834137	0.000792075	UP
Oas1h	-0.365479	0.000825073	DOWN
Med28	-0.446527	0.000858633	DOWN
Uba2	-0.525842	0.000860623	DOWN
Txnip	-0.42883	0.000860623	DOWN
Zfp813-ps	0.491114	0.000860623	UP
Malat1	-1.76915	0.000866597	DOWN
Prkab1	-0.439604	0.000868664	DOWN
Hmgn2	-1.04081	0.000874266	DOWN
Osbpl8	0.464236	0.000876229	UP
Fam204a	0.429654	0.000889849	UP
Bpgm	-0.366014	0.000896307	DOWN
Nop2	-1.40146	0.000909821	DOWN
Wdr76	0.462896	0.000909821	UP
Astl	-1.22928	0.000909821	DOWN
Dop1a	0.531481	0.000909821	UP
Rimkla	-0.462602	0.00091347	DOWN
Dlst	-0.542967	0.000920582	DOWN
Fbxo11	0.493375	0.000933997	UP
Fam193a	0.59929	0.000933997	UP
Rae1	-0.434593	0.000933997	DOWN
Zfp955b	0.449684	0.00093838	UP
Gja4	-0.448052	0.000959232	DOWN
Lhx8	-0.443117	0.000964175	DOWN
Aplp2	-0.600063	0.000989153	DOWN
Taok1	0.524812	0.00100854	UP
Tex19.2	-2.25334	0.00103981	DOWN
Lrrtm2	0.609602	0.00104896	UP
Nucb1	-0.613764	0.00108119	DOWN
Eif4h	-0.609005	0.00108319	DOWN
Arap2	0.513901	0.00108651	UP
Zfand5	0.557641	0.00109631	UP
Ppip5k2	0.499188	0.0011018	UP
Sgk1	-0.916857	0.0011018	DOWN
Tacc3	-0.367847	0.0011018	DOWN
Lmo7	0.401329	0.00110506	UP
Nudcd3	-0.667428	0.00110506	DOWN
Scand1	1.50719	0.00110911	UP
Gmcl1	0.672625	0.00111434	UP
Cacybp	-1.03899	0.00116381	DOWN
Nfrkb	0.574266	0.00117793	UP
Aar2	-1.91548	0.00119684	DOWN
Cog2	-2.41369	0.00119764	DOWN
Mtfr1l	-0.40567	0.00119764	DOWN
Tmt1a3	-0.574641	0.00121018	DOWN
Cltc	0.442608	0.00122776	UP
Dedd	-0.462476	0.00122776	DOWN
Setx	0.554895	0.00122776	UP
Prpf38b	0.604279	0.00123078	UP
Gpd1l	-0.502102	0.0012429	DOWN
Rpp30	-0.596793	0.00124315	DOWN
Tubb3	-0.463872	0.00127256	DOWN
Gm31502	0.886548	0.00128982	UP
Srpr	-0.829305	0.00130537	DOWN
Farsb	-0.393075	0.00133627	DOWN
Supt16	0.480875	0.00133972	UP
Sgo2a	0.482107	0.00134517	UP
Tmem65	0.738589	0.00134517	UP
Zfp958	0.408999	0.00135853	UP
Gm44150	0.873056	0.00136495	UP
Adpgk	-0.532093	0.0013928	DOWN
Eloa	-0.900789	0.00139413	DOWN
Gm49755	-0.540716	0.0014338	DOWN
Mat2b	-0.376923	0.0014338	DOWN
Nfxl1	0.558847	0.0014338	UP
Mob2	-0.684908	0.00143628	DOWN
Foxn2	0.470142	0.0014494	UP
Sptbn1	0.562525	0.0014494	UP
Aldh7a1	-0.585067	0.00145583	DOWN
Rab1b	-0.591533	0.0014703	DOWN
Bmp2k	0.573882	0.00148303	UP
Stom	-0.44933	0.00148357	DOWN
Pramel38	-1.43462	0.00150305	DOWN
Eps15	0.454271	0.00150638	UP
Pcbp2	0.566536	0.00150909	UP
Ikbkb	-0.5833	0.00154879	DOWN
Lsm14a	0.469925	0.00154997	UP
Pola1	0.545098	0.00154997	UP
Rab10	0.587311	0.00156929	UP
Bms1	0.374603	0.00157431	UP
Ywhah	0.501195	0.00162564	UP
Selp	0.849785	0.00165935	UP
Top2a	0.552503	0.00167289	UP
Ahctf1	0.578593	0.00167289	UP
Hmces	-0.377565	0.00167539	DOWN
Shroom2	0.476434	0.00167915	UP
Slf1	0.483553	0.00168753	UP
Prr14l	0.580204	0.00168753	UP
Tapt1	0.668092	0.00168753	UP
Shoc2	0.525534	0.00171053	UP
Smc1a	0.547971	0.00171053	UP
Tmem245	-0.903613	0.00171053	DOWN
Xlr3c	-0.596652	0.00171053	DOWN
Lrrfip2	0.416654	0.00172185	UP
Rps6ka5	0.526678	0.00172236	UP
Wapl	0.391464	0.00172406	UP
Stard13	0.458864	0.00172426	UP
Cwf19l2	0.513066	0.00173406	UP
Gm6264	-1.02852	0.00177856	DOWN
Atg12	-0.4086	0.00180238	DOWN
Nuf2	0.395605	0.00180894	UP
9130023H24Rik	0.546689	0.00181137	UP
Gps1	-0.442464	0.00181778	DOWN
Cdc42se2	-0.392192	0.00182113	DOWN
Zfp955a	0.406968	0.00182167	UP
Sorcs2	-0.591881	0.00182167	DOWN
Psme4	0.51173	0.00182167	UP
Cdc27	0.471767	0.00189369	UP
Cdyl	-0.559821	0.00190543	DOWN
Ndfip2	0.585231	0.00192075	UP
Cep120	0.524528	0.00195375	UP
Ninj1	-0.404638	0.00195387	DOWN
Gm36307	0.492776	0.00196919	UP
Rangap1	-0.991788	0.00197515	DOWN
Hs2st1	0.561616	0.00199084	UP
Ranbp9	0.444612	0.0020299	UP
Elof1	-0.48096	0.00203828	DOWN
Rbm38	-0.474339	0.00203828	DOWN
Desi2	0.664297	0.0020518	UP
BC005624	0.504717	0.00205865	UP
Pramel48	-0.433358	0.00208917	DOWN
Wdr5	-0.467918	0.00210312	DOWN
Pla2g4c	-0.425388	0.00212391	DOWN
Nav3	0.518123	0.00212548	UP
Tmem199	-0.458627	0.0021529	DOWN
Tmed10	-0.402229	0.0021529	DOWN
Raph1	0.958038	0.00215621	UP
Polr2c	-0.347317	0.00222907	DOWN
Mpzl1	-0.393472	0.00225658	DOWN
Tex11	0.670937	0.00227514	UP
Impdh2	-1.56616	0.00229189	DOWN
Pnn	0.540547	0.00230174	UP
Rps6ka6	0.58959	0.00231948	UP
Tmtc1	0.574668	0.00235034	UP
Rock1	0.381413	0.00235846	UP
Abce1	-0.795203	0.00237995	DOWN
Ino80d	0.646458	0.00237995	UP
Kif20b	0.384716	0.00238362	UP
Grpel2	-0.982939	0.002398	DOWN
Asb13	-1.17163	0.00243333	DOWN
Trip12	0.400279	0.00244305	UP
Tmem50a	-0.511469	0.00244305	DOWN
Fancm	0.645655	0.00244305	UP
Klhdc3	-0.523907	0.00244588	DOWN
Utp18	0.556886	0.00246451	UP
Smc2	-0.587263	0.00248547	DOWN
Nufip1	-0.564172	0.00249343	DOWN
Fkbp2	0.717687	0.00251257	UP
Fkbp5	0.509181	0.00251594	UP
R3hdm4	-0.690785	0.00251594	DOWN
Tnks	0.556732	0.00252133	UP
Camsap2	0.573243	0.00252939	UP
Ect2	-0.495956	0.00259717	DOWN
Trmt11	0.414347	0.00262434	UP
Vps13a	0.427122	0.00262434	UP
Utp3	0.545747	0.00263062	UP
Slc35c2	-0.67961	0.00265882	DOWN
Oaz1	-0.353692	0.00266118	DOWN
Hnrnpul2	0.509811	0.00266432	UP
Rif1	0.416287	0.00273058	UP
Tor1a	-0.351304	0.00275117	DOWN
Crk	0.566007	0.0027612	UP
2210016L21Rik	-2.50311	0.00280329	DOWN
Errfi1	-0.414929	0.00280329	DOWN
Slc11a2	-0.543797	0.00280573	DOWN
Tiam2	0.460022	0.00285855	UP
Tomm20	-0.828715	0.00291619	DOWN
Tiprl	-0.565921	0.00300352	DOWN
Brca1	0.470894	0.00303159	UP
Top2b	0.817053	0.00309895	UP
Oaz2	-0.494367	0.00314141	DOWN
Itga6	0.459825	0.00315725	UP
Cdca5	-0.383982	0.0031617	DOWN
Prdx1	-0.373651	0.00318582	DOWN
Tmx2	-2.08676	0.00319624	DOWN
Gpr19	-0.691024	0.00319926	DOWN
Dlg1	0.618899	0.00320379	UP
Brwd1	0.460311	0.00320762	UP
Ppp1cb	0.696825	0.00329231	UP
Bbs7	0.636853	0.00329993	UP
Hspa9	-0.422021	0.00338195	DOWN
Tcf25	-0.475479	0.00338638	DOWN
Nup88	-0.417414	0.00339942	DOWN
Prkcd	-0.854274	0.00343904	DOWN
Slc25a15	-0.54798	0.00343904	DOWN
Otud4	0.512122	0.00344713	UP
Rsl24d1	-0.385093	0.00344713	DOWN
Msl3	-0.461179	0.00347557	DOWN
Shprh	0.501352	0.00347856	UP
Mdm1	-0.764018	0.00349563	DOWN
Dusp2	-2.24263	0.00351049	DOWN
Srpk2	0.376341	0.00358622	UP
Wdr26	0.462491	0.00361407	UP
Atp13a3	0.570622	0.00364327	UP
Sox15	-1.26425	0.00365281	DOWN
Ufsp2	0.488857	0.00365281	UP
Srp68	-0.816488	0.00369292	DOWN
Anxa5	0.748549	0.00369292	UP
Adss	-0.368529	0.00369292	DOWN
Ublcp1	-0.535319	0.0037192	DOWN
Cep41	-0.516038	0.00374294	DOWN
Rnf8	-0.50067	0.00374294	DOWN
Bccip	0.536914	0.00374506	UP
Elmo1	0.649482	0.00374506	UP
Ints8	0.791836	0.00377206	UP
Nfe2l2	-0.591857	0.00380172	DOWN
Ncl	0.365586	0.00385274	UP
Dynll1	-0.700312	0.00389822	DOWN
Gpkow	-1.79813	0.00394088	DOWN
Ldlrap1	-0.981266	0.00398061	DOWN
Pdgfb	-0.864226	0.00399445	DOWN
Pnma8a	-1.1869	0.00399945	DOWN
Dusp14	-0.480268	0.00405478	DOWN
Shmt1	-1.59982	0.00409617	DOWN
Gm53052	0.77907	0.00419967	UP
Itpa	-1.10342	0.00420267	DOWN
Dnajc13	0.453942	0.00423026	UP
Tcerg1	0.520717	0.00435088	UP
Gm10553	-0.731682	0.00437054	DOWN
Sap30	0.610372	0.0044211	UP
Prune1	-0.467097	0.00442418	DOWN
Agfg1	0.594258	0.00456602	UP
Rnf122	-0.51394	0.00458006	DOWN
Tmem60	0.732399	0.00463636	UP
Golga7	-0.365804	0.00464717	DOWN
Cdk20	-0.429038	0.00469536	DOWN
Birc5	-0.397034	0.00471499	DOWN
F630040K05Rik	-0.595878	0.00473515	DOWN
Picalm	0.652655	0.00478716	UP
Rab5b	-0.90861	0.0047945	DOWN
Arpc1a	-0.509835	0.00481396	DOWN
Zfp638	0.453995	0.00481529	UP
Arfgef1	0.492031	0.00482201	UP
Cryl1	-0.47115	0.0048466	DOWN
Phf14	0.472415	0.00485257	UP
Gm44133	0.438564	0.00486668	UP
Gm7145	0.527146	0.00486668	UP
Secisbp2l	0.447453	0.00486958	UP
Srp54c	-0.374354	0.00486958	DOWN
Gm11954	-0.799348	0.00495094	DOWN
Abcf2	-0.375789	0.00496275	DOWN
Prpsap2	0.419318	0.00496856	UP
Arfip2	-0.941994	0.00501685	DOWN
Pld1	0.3594	0.00501685	UP
Sinhcaf	0.373642	0.0050364	UP
Nup85	-0.363421	0.00504867	DOWN
Gulo	-0.729018	0.00515864	DOWN
Maf1	-1.17639	0.00517559	DOWN
Kdm1b	-1.15164	0.00517559	DOWN
Ralgapb	0.425386	0.00517559	UP
Mier3	0.373312	0.00519666	UP
Bmi1	0.390291	0.00519666	UP
Lmo3	0.714382	0.00519666	UP
Snd1	-0.500461	0.00519666	DOWN
Cep128	0.974479	0.00522241	UP
Trim75	-0.343056	0.00522427	DOWN
Rnf4	-0.444148	0.00527676	DOWN
Celf2	0.436023	0.00528475	UP
Ckap5	0.451628	0.00528475	UP
Wrn	0.465264	0.00533721	UP
Qrfprl	-0.395281	0.00533721	DOWN
Fbrsl1	0.488749	0.00533721	UP
Acbd3	0.423079	0.00534292	UP
Ddias	0.382649	0.00534532	UP
Trp53inp1	0.563471	0.00534974	UP
Clp1	-1.38825	0.00535423	DOWN
Ptprj	0.762998	0.00535565	UP
Slc44a2	-0.450303	0.00536691	DOWN
Ulbp1	1.84832	0.00536973	UP
Smoc2	-0.475382	0.00541282	DOWN
Ghitm	-0.411097	0.00541282	DOWN
Atad1	0.337293	0.00541832	UP
Samd7	0.630917	0.00541895	UP
Fpgs	-0.465804	0.00542436	DOWN
Kidins220	0.487487	0.00542436	UP
Cstf2	-0.830438	0.00547184	DOWN
Rab11b	-0.677062	0.00549429	DOWN
Gpat3	2.17101	0.00550982	UP
Mynn	0.41893	0.00552471	UP
Tpd52	-0.339087	0.00552471	DOWN
Id3	-2.20563	0.00552903	DOWN
Adprh	-0.654512	0.0056553	DOWN
Vcpip1	0.509921	0.0056553	UP
Tmem222	-0.566892	0.00576376	DOWN
Mia2	0.441149	0.00579008	UP
Arhgap21	0.504829	0.00579409	UP
Pwp1	-1.01694	0.0058003	DOWN
Dnmt3l	-0.56019	0.00582761	DOWN
Odc1	0.527211	0.00584175	UP
Tubal3	0.679328	0.00584175	UP
Cdc14b	-0.5995	0.00585241	DOWN
Gnpat	-0.55311	0.00585241	DOWN
Slmap	0.576168	0.00585241	UP
Ppp2r2a	0.531357	0.00586596	UP
Lactb2	0.510506	0.00588193	UP
Ccdc73	0.467685	0.00589276	UP
Rhbdd3	-1.74331	0.00589276	DOWN
Gsk3b	-0.688087	0.00589582	DOWN
Lzts1	-0.48129	0.00591407	DOWN
Mat2a	-0.510101	0.00592983	DOWN
Ncstn	-0.562608	0.00596472	DOWN
Snx3	-0.392052	0.00596472	DOWN
Dnajb6	-0.329499	0.00596472	DOWN
Med27	-0.381774	0.00598305	DOWN
Nfil3	-0.375077	0.00598305	DOWN
Ccdc90b	0.449311	0.00598451	UP
Ints6	0.589522	0.00602861	UP
Ap1s1	-0.731	0.00604503	DOWN
Baz1a	0.554405	0.00604503	UP
Dek	0.394325	0.00605606	UP
Slc1a1	-1.65546	0.00605606	DOWN
Itsn2	-0.418273	0.00605606	DOWN
AW146154	0.476047	0.00606157	UP
Lmo1	-0.356505	0.00606157	DOWN
Tex15	0.504656	0.00606265	UP
Fkbp4	-0.768571	0.00607041	DOWN
Pgam5	-0.593215	0.00619957	DOWN
Cd177	-0.44776	0.00619957	DOWN
Ern1	0.378488	0.00622337	UP
Patl2	-1.06461	0.00623047	DOWN
Ccp110	0.546091	0.00623165	UP
Rph3al	-0.357439	0.00625423	DOWN
Dock5	0.505552	0.00629074	UP
Nudt5	-0.333963	0.00635404	DOWN
Elk4	0.662197	0.00637209	UP
Col4a3	-0.538753	0.0063747	DOWN
Carhsp1	-0.389134	0.00637938	DOWN
Ormdl1	-0.764473	0.00638046	DOWN
Ticrr	0.44338	0.00638282	UP
Tm2d3	-0.536171	0.00638282	DOWN
Chaf1a	0.396382	0.00639058	UP
Wdr45b	-1.36206	0.00639815	DOWN
Gm57354	1.39778	0.00640711	UP
Gm14635	0.523424	0.00645116	UP
Atp6v1g1	-0.380656	0.00649549	DOWN
Slc2a1	-0.485659	0.0065076	DOWN
Atp5f1b	-0.33289	0.00658718	DOWN
Lin9	-0.609649	0.00659065	DOWN
Mrpl1	0.419342	0.00660648	UP
Aftph	0.553316	0.00663455	UP
Mrpl15	-0.457311	0.00665227	DOWN
Setdb1	0.385634	0.00668211	UP
Yap1	0.513454	0.00669592	UP
Ttc5	-0.507904	0.00676756	DOWN
Rdh11	-0.426089	0.00677801	DOWN
Styk1	-0.475625	0.00688747	DOWN
2810032G03Rik	-1.5672	0.00690503	DOWN
Chn1	0.396868	0.00690503	UP
Hnrnpa2b1	0.354726	0.0069541	UP
Atp2b1	0.35772	0.0069541	UP
Trim71	-0.407678	0.0069541	DOWN
Qtrt2	-0.715271	0.00696424	DOWN
C2cd2	-0.809164	0.0070354	DOWN
Lrrc41	-0.629973	0.0070354	DOWN
Sec14l3	-0.943943	0.00704985	DOWN
Foxp2	0.761112	0.00705441	UP
Ap1b1	-0.555258	0.00710535	DOWN
Hdac2	0.475732	0.00710593	UP
Gm1070	-0.394416	0.00712025	DOWN
Iqgap2	0.583406	0.00717888	UP
Insig1	-0.424814	0.00722111	DOWN
Slc30a4	0.521998	0.00722111	UP
Albfm1	0.654808	0.00723451	UP
Ing3	0.412312	0.00725981	UP
Ogt	-0.557396	0.00725981	DOWN
Rpusd4	-0.568688	0.00727322	DOWN
Rps27l	0.432084	0.0073123	UP
Pten	0.665462	0.0073123	UP
Cul1	-0.366844	0.00732363	DOWN
Pcgf1	-0.344123	0.00732363	DOWN
Cndp1	0.387267	0.00736762	UP
Prmt3	-0.78293	0.00736762	DOWN
Zfp956	-0.639222	0.00755132	DOWN
Epb41l4a	0.437901	0.00758256	UP
B3gntl1	-0.484093	0.00762307	DOWN
Slc16a10	0.544344	0.00774878	UP
Cdip1	-0.638243	0.00777084	DOWN
Cd2ap	0.447693	0.00777329	UP
Pramel34	-0.361861	0.0078077	DOWN
Yipf1	-0.365969	0.00784293	DOWN
Reep4	-0.681572	0.0079175	DOWN
Tmem168	-0.474018	0.0079584	DOWN
Gemin2	-1.54189	0.00796241	DOWN
Zfp64	-1.26391	0.00796241	DOWN
Wee2	-0.32058	0.00800521	DOWN
Hnrnpk	-0.338097	0.00802754	DOWN
Atp5pb	-0.37691	0.00805874	DOWN
Katnbl1	0.342015	0.0080855	UP
Ola1	-1.05869	0.0080855	DOWN
Nopchap1	-0.327353	0.0080855	DOWN
Acsl3	0.368755	0.00816276	UP
Ddx28	-0.385984	0.00816276	DOWN
Mbtd1	0.416763	0.00816276	UP
Pdhx	-0.355212	0.00816276	DOWN
Cct7	-0.474472	0.00816408	DOWN
Foxo1	0.533342	0.00816798	UP
Rasa2	0.352767	0.00825676	UP
Chd4	0.44546	0.00826836	UP
Zfp318	0.638538	0.00826836	UP
Eml4	0.499689	0.00830722	UP
Gm35330	0.534575	0.00831219	UP
Fam8a1	0.881486	0.00841417	UP
Ebna1bp2	0.393511	0.00843528	UP
Synj1	0.438545	0.0084443	UP
Dazl	-0.321363	0.00857936	DOWN
Utp4	-0.312246	0.00858697	DOWN
Cyp4v3	0.928241	0.00862178	UP
7420700N18Rik	0.435272	0.0086722	UP
Rps4l	-0.616316	0.00869688	DOWN
Vrtn	-0.561265	0.00880291	DOWN
Ccdc186	0.342027	0.00885917	UP
Dennd4c	0.518133	0.00887782	UP
Rpa1	-0.411639	0.00887782	DOWN
Pcyox1	-0.482976	0.00897426	DOWN
Gabra3	0.964114	0.00901012	UP
Mphosph10	0.320778	0.00903037	UP
Ankrd13a	0.41593	0.00903056	UP
Zfp715	-0.955915	0.00908059	DOWN
Mgat4d	0.803165	0.00910876	UP
Cpt2	-0.380975	0.00911961	DOWN
Igfbp7	0.44978	0.00914887	UP
Virma	0.433128	0.00922106	UP
St3gal6	0.661038	0.00924179	UP
Syne2	0.330216	0.00931064	UP
Trmt5	0.433775	0.00935658	UP
Rnf20	0.442186	0.00935715	UP
AI987944	0.301814	0.0094074	UP
Nhsl1	0.453029	0.0094074	UP
Ldhd	-0.577171	0.00953636	DOWN
Usp7	0.366318	0.00953636	UP
Lrp6	0.471247	0.0097536	UP
Map9	0.559766	0.00981511	UP
Rasa4	-0.346343	0.00981897	DOWN
Hsd17b4	-0.565924	0.00982043	DOWN
Rbpms2	-0.351804	0.00984639	DOWN
Slc39a10	0.325014	0.00984639	UP
Elobl	-0.356906	0.00993909	DOWN
Zfp770	0.752005	0.00993909	UP
Otud5	0.483631	0.00997204	UP
Uhmk1	0.599383	0.00997204	UP
Nucks1	0.702403	0.00997204	UP
Fbxl18	-1.31611	0.0100239	DOWN
Ice1	0.433119	0.0100239	UP
Trim59	0.35868	0.0101461	UP
Klf17	-0.37836	0.0101495	DOWN
Skic2	-0.78347	0.0101517	DOWN
Ran	-0.665135	0.0101691	DOWN
Nubp2	-0.406436	0.0101691	DOWN
Pcnt	0.337209	0.0101876	UP
Far1	0.444561	0.0102064	UP
BC024063	0.420436	0.0102137	UP
C2cd3	0.63258	0.0102495	UP
Rsrp1	0.545042	0.0103719	UP
1810055G02Rik	-0.470106	0.0103826	DOWN
Gm47066	-0.394402	0.0103826	DOWN
Hirip3	0.542271	0.0103826	UP
Dynlt3	-0.42688	0.0104133	DOWN
Sgo2b	0.539478	0.0104133	UP
Cdc5l	-1.84368	0.0104442	DOWN
Vsx2	-1.10663	0.0105111	DOWN
Pramel15	-0.375021	0.0105725	DOWN
Stat4	0.443574	0.0106537	UP
Tyw5	0.514057	0.0107663	UP
Coil	-1.15305	0.0107957	DOWN
Stxbp3	-0.640689	0.0108116	DOWN
Ofd1	0.428592	0.010825	UP
Bmt2	0.789591	0.0108456	UP
Psmd2	-0.362876	0.0109637	DOWN
Blm	0.417896	0.010973	UP
Gys1	-0.630908	0.0110766	DOWN
Or52b6-ps1	0.578475	0.0113043	UP
Herpud2	0.589313	0.0113043	UP
Cdkl4	-1.22519	0.0113139	DOWN
Kmt2c	0.438085	0.0113139	UP
Gm11426	-0.566413	0.0113408	DOWN
Rbpms	0.489236	0.0114961	UP
Scarb1	-0.542731	0.0114961	DOWN
Srbd1	0.425186	0.0114981	UP
Syf2	0.354367	0.0116315	UP
Mat1a	-0.51189	0.0116315	DOWN
Haus8	-0.402831	0.0116315	DOWN
Ankrd17	0.398644	0.0116315	UP
Wdr47	0.437601	0.0116315	UP
Cyth2	0.364363	0.0118014	UP
A430108G06Rik	-1.8484	0.0118014	DOWN
Esco1	0.375875	0.0118014	UP
Bfar	-0.726846	0.0118014	DOWN
Daam1	0.40435	0.0118014	UP
Tbc1d1	0.410428	0.0118014	UP
Zfp280d	0.434512	0.0118014	UP
B2m	0.574037	0.0118014	UP
4930579D07Rik	0.580053	0.0118014	UP
Gm47272	0.610066	0.0118014	UP
Tyw1	-0.438163	0.0118014	DOWN
Prr32	1.00487	0.0118014	UP
Kdm7a	0.39751	0.0118567	UP
Itprip	-0.836115	0.0119379	DOWN
Ocln	-0.850759	0.0119731	DOWN
Mterf3	-0.592427	0.0119809	DOWN
Chmp2b	-0.407543	0.0119882	DOWN
Rpn1	-0.439015	0.0119893	DOWN
Hmgn1	-0.315349	0.0119967	DOWN
Cdc42bpa	0.326728	0.0122119	UP
Mtf2	0.410062	0.0124132	UP
Gyg	-0.297999	0.0124617	DOWN
Hmgxb4	0.419978	0.0125905	UP
Spata21	-0.459302	0.0127367	DOWN
Srp54a	-0.375758	0.0127407	DOWN
Emp2	-0.416188	0.0131014	DOWN
Rbm26	0.436619	0.0131014	UP
Tmem258	1.54294	0.0131124	UP
Pde1b	-0.764122	0.0131355	DOWN
Luzp1	-0.35357	0.0131469	DOWN
Fiz1	-0.708084	0.0131645	DOWN
Gm34933	0.37038	0.0131645	UP
Faf1	0.511587	0.0132604	UP
Clint1	0.4556	0.0133559	UP
Exoc4	0.447602	0.0134357	UP
H2-T-ps	-0.666105	0.0134357	DOWN
Tmem70	-0.348986	0.0134357	DOWN
Xpr1	0.677453	0.0134357	UP
Daglb	-0.418847	0.0134876	DOWN
Mrap	-0.524185	0.0135043	DOWN
Asb8	-0.32657	0.0135513	DOWN
Cdk17	0.418264	0.0135513	UP
Fstl1	1.16198	0.0135513	UP
Mus81	-0.421895	0.0135639	DOWN
Ncoa4	-0.342347	0.0135639	DOWN
Psmd8	-0.321217	0.0135639	DOWN
Sfmbt1	0.32197	0.0135639	UP
Rb1cc1	0.412077	0.0135639	UP
Gtf2f2	-0.349449	0.0135858	DOWN
Wfdc1	-0.994923	0.0136101	DOWN
Ptger4	-0.914264	0.0136107	DOWN
Nin	0.331456	0.0136446	UP
Golga3	0.494571	0.0136756	UP
Arpc5l	-0.326006	0.0136992	DOWN
Arhgap29	0.412591	0.013713	UP
Slc4a7	0.570404	0.013713	UP
Wdr3	-0.776329	0.0137163	DOWN
Tmem185a	-0.459752	0.0138707	DOWN
Garem1	0.565846	0.0139533	UP
Mbnl1	-1.32801	0.0139744	DOWN
Ecpas	0.357737	0.0139881	UP
Gm10512	-0.654481	0.0140041	DOWN
Lcp2	0.704557	0.0141108	UP
Lrrc8d	0.478593	0.0142964	UP
Nlrp2	-0.303632	0.0143539	DOWN
Rnf34	-0.319352	0.0143901	DOWN
Tmem263	-0.812355	0.0144314	DOWN
Ube2a	-0.362173	0.0144314	DOWN
Ccno	-0.977665	0.0144487	DOWN
Taf11	-0.484879	0.0144769	DOWN
Rad9a	-1.67313	0.0145018	DOWN
Rasa1	0.562991	0.014529	UP
Hspa4	-0.413629	0.0146267	DOWN
Ipmk	0.391562	0.0146267	UP
Clic4	-0.444973	0.0146737	DOWN
Srrm1	0.377222	0.0147131	UP
Gm6600	0.400785	0.0147193	UP
Sema4b	-1.47499	0.0147789	DOWN
Slc35a5	0.549582	0.0149818	UP
Hsp90aa1	-0.327195	0.0151974	DOWN
Rad51d	-0.529303	0.0152932	DOWN
Ybx3	0.351506	0.015309	UP
Tspan14	-0.340765	0.015309	DOWN
Mki67	0.455141	0.015309	UP
Cep295	0.564724	0.0153476	UP
Pkn2	0.566731	0.0154118	UP
Pde8a	0.609845	0.0154118	UP
Csrnp2	0.359048	0.0154311	UP
Fam83f	-1.70207	0.0154311	DOWN
Timm29	-1.35404	0.0154311	DOWN
Atp5po	1.43512	0.0154511	UP
Atp11c	0.444596	0.0154724	UP
Crybg1	0.477113	0.0154724	UP
Dgat2	-0.657683	0.0154724	DOWN
Gng5	1.14123	0.0155731	UP
Rp9	0.459503	0.0157044	UP
Grn	-0.643476	0.0157124	DOWN
Brk1	-0.356336	0.0157124	DOWN
Iws1	0.382484	0.0157124	UP
Vps13d	0.583088	0.0157124	UP
Smc6	0.338229	0.0157782	UP
Sclt1	0.428766	0.0158233	UP
Arhgef37	-1.45173	0.0159547	DOWN
Smad4	0.467046	0.0159997	UP
Deup1	-2.46882	0.0160129	DOWN
Pde4d	0.853184	0.0160973	UP
Fnta	0.449937	0.0162536	UP
Ado	-1.66519	0.0160973	DOWN
Nelfcd	-0.648058	0.0163182	DOWN
Snx9	0.340842	0.0164481	UP
Rogdi	-0.648008	0.0163493	DOWN
Vps4a	-0.324349	0.0164481	DOWN
Gm7073	0.505913	0.0165157	UP
Ldhb-ps	-0.684984	0.0164799	DOWN
Tmed2	-0.33082	0.0165157	DOWN
Plaa	-0.321288	0.0165157	DOWN
Tmem106c	-0.400638	0.0165291	DOWN
Nup160	0.429162	0.016557	UP
Arhgap12	0.311439	0.0165622	UP
Fam53a	-0.65017	0.016557	DOWN
Kif18a	0.371637	0.0167169	UP
Bptf	0.396489	0.0167169	UP
Chic1	0.595264	0.0167169	UP
Smarcad1	0.452925	0.0167888	UP
Bclaf3	-1.62123	0.0167169	DOWN
Brd4	0.532269	0.0167888	UP
Gde1	-0.458669	0.0167888	DOWN
Ifit1bl2	-0.298393	0.0167994	DOWN
Ddx4	-0.95388	0.0168246	DOWN
Yipf5	0.317048	0.0168878	UP
Cmc1	0.375835	0.0169657	UP
Marf1	0.444746	0.0172969	UP
Cnot3	0.554106	0.0172969	UP
C330018D20Rik	0.425675	0.0173201	UP
Cers2	-0.387315	0.0168246	DOWN
Gpr68	-0.506464	0.0173212	DOWN
Zmym4	0.791561	0.0173315	UP
Rnf17	0.327436	0.0173345	UP
Tmbim6	-0.313964	0.0173298	DOWN
Gcdh	-0.663784	0.0173725	DOWN
Rnf24	-0.308222	0.0173997	DOWN
Tcp1	-0.3125	0.0174948	DOWN
Ermp1	0.325652	0.0175336	UP
Epb41	0.455992	0.0175758	UP
Cenpe	0.337645	0.0176249	UP
L3mbtl2	-0.640921	0.0175019	DOWN
Rab2a	0.424794	0.0176249	UP
Pdcd2l	-0.370207	0.0176249	DOWN
Lman2	-0.429105	0.0176916	DOWN
Pithd1	0.386075	0.0177021	UP
Ddx56	-0.349642	0.0176921	DOWN
Clspn	0.390216	0.0177203	UP
Zfp951	0.383693	0.0178115	UP
Sgo1	0.408519	0.0178414	UP
Syngr3	-0.740842	0.0177021	DOWN
Tti2	-1.03027	0.0178713	DOWN
Nip7	-0.622239	0.0181242	DOWN
Arpc5	-0.405069	0.0181457	DOWN
Cfap45	0.671829	0.0181979	UP
Snrnp48	0.543129	0.018294	UP
Pramel26	-0.30883	0.0181737	DOWN
Atp2a2	0.359227	0.0183948	UP
Gm10745	0.750027	0.0184987	UP
Aagab	-0.504201	0.0183242	DOWN
Lrrc28	-0.325419	0.0184987	DOWN
Ppp2r1a	-0.407163	0.0185015	DOWN
Qars	-0.322128	0.0185203	DOWN
Mis18bp1	0.404538	0.0187573	UP
Cep78	0.430285	0.0188854	UP
Ergic3	-0.458612	0.0187026	DOWN
Atf7ip2	0.468717	0.0190429	UP
Paip1	0.372804	0.0190894	UP
Fam241b	0.426469	0.0191467	UP
Adam17	0.316637	0.0193011	UP
Col6a4	-1.41107	0.0190116	DOWN
Gls	0.896406	0.0193663	UP
Mex3c	0.639097	0.0194018	UP
Cd9	-0.851152	0.0193298	DOWN
Lgalsl2	-0.308008	0.0195177	DOWN
Srsf11	-0.671101	0.0196305	DOWN
Ftdc2	-0.300775	0.0197423	DOWN
Atxn3	0.665068	0.0199588	UP
Gm8783	1.39394	0.0199877	UP
Mindy1	-0.315698	0.0197977	DOWN
Ppp4r1	-0.791377	0.0199877	DOWN
Ttc9c	-0.370059	0.0202843	DOWN
Dusp11	0.745408	0.020401	UP
Lcor	0.536163	0.0205781	UP
Cmtr2	-0.473454	0.0203438	DOWN
Magi3	0.564863	0.0206561	UP
Ppp4r2	0.414017	0.020661	UP
Mdn1	-1.55574	0.0205984	DOWN
Cisd1	-0.312296	0.0208706	DOWN
Orc1	-0.423541	0.0209762	DOWN
Esrrg	0.77146	0.0210831	UP
Cep55	0.333995	0.0212684	UP
Arih1	0.48998	0.0212952	UP
Gm6712	0.376462	0.0213525	UP
Gm11545	-0.334773	0.0209762	DOWN
4933417E11Rik	0.382467	0.021571	UP
Ppm1a	0.591349	0.0215817	UP
Ddost	-0.526174	0.0215123	DOWN
Ctdspl2	0.429427	0.0217125	UP
Fam104a	0.399463	0.0217359	UP
Cldn8	-0.611115	0.0217125	DOWN
Safb	0.82733	0.021822	UP
Rrp15	0.504167	0.0218259	UP
Ahr	0.435751	0.0218273	UP
Eaf1	-0.832204	0.021822	DOWN
Coro1c	-0.70874	0.0218273	DOWN
Exosc4	-0.492122	0.0218394	DOWN
Tcf20	0.700437	0.021878	UP
Ap1m1	-0.37381	0.021878	DOWN
Gatb	0.759781	0.0220145	UP
Degs1	-0.269353	0.0218856	DOWN
Prex2	-0.41352	0.0221804	DOWN
Paqr4	-0.552949	0.0222	DOWN
Rnps1	-0.426446	0.0223461	DOWN
Gm3333	0.406676	0.0223804	UP
Gnl3l	-1.50455	0.0223621	DOWN
Nav2	0.357381	0.0224287	UP
Ppp2r2b	-0.309003	0.0223804	DOWN
Ccna2	-0.355051	0.0224736	DOWN
Zbtb1	-0.811137	0.0225118	DOWN
Dicer1	0.371658	0.0226781	UP
Hbp1	-0.480181	0.0225732	DOWN
Sema4d	0.543958	0.0228752	UP
Xlr4a	-0.378364	0.0226815	DOWN
Sla2	-0.589094	0.0228881	DOWN
Kat6b	0.393368	0.0229986	UP
C2cd5	0.298954	0.0230201	UP
Kdm1a	0.608294	0.0233782	UP
Lpcat2	0.543084	0.0234725	UP
Dusp7	0.309628	0.0235169	UP
Rpl38	2.99771	0.023556	UP
Eif3e	0.301896	0.0236176	UP
Got1	-0.531018	0.0228881	DOWN
Rims3	-0.711323	0.0236176	DOWN
Rbmxl1	-0.523447	0.0236176	DOWN
Wasl	0.318896	0.0236569	UP
Rad18	0.387756	0.0236569	UP
Ankrd13c	0.418905	0.0236569	UP
Svopl	-0.369411	0.0236176	DOWN
Phf11d	0.867478	0.0236728	UP
Cfdp1	0.334793	0.0236932	UP
Tuba4a	-0.307497	0.0236612	DOWN
Papolg	0.311887	0.0237467	UP
Slc30a1	0.851735	0.0239251	UP
Serpinb3a	0.588548	0.0239565	UP
Gm15681	-0.377879	0.0236932	DOWN
Cox7b	0.438397	0.0239764	UP
Anln	0.32549	0.0240613	UP
Skic3	0.416168	0.0241234	UP
Adar	-0.715032	0.0239764	DOWN
Snrnp70	0.525557	0.0241234	UP
Steap4	-0.713912	0.0241234	DOWN
Ripk2	0.585822	0.0241234	UP
Nab1	0.61763	0.0241234	UP
Atp9b	0.799204	0.0241234	UP
Lsm2	-0.441592	0.0241234	DOWN
Nlrp9b	-0.313893	0.0241234	DOWN
Ppp2r2d	0.569525	0.0242712	UP
Ftdc1	-0.330618	0.0242402	DOWN
Lrrc8b	0.451805	0.0244527	UP
Pbdc1	-0.537614	0.0244487	DOWN
Ooep	-0.345147	0.0245015	DOWN
Runx1t1	0.34378	0.0246186	UP
Atad2b	0.52852	0.0246265	UP
Tmbim1	-0.428139	0.0245022	DOWN
Qki	0.533983	0.0246457	UP
Rbm27	0.344665	0.0246716	UP
Igsf3	-0.383221	0.0246457	DOWN
Sart1	0.654664	0.0248636	UP
Pde3b	0.442757	0.0248747	UP
Sdf4	-0.386353	0.0246716	DOWN
Rab8a	-0.308821	0.0249058	DOWN
Foxk2	0.684749	0.0249671	UP
Ftl1	-0.399362	0.0249465	DOWN
Atg14	-0.397497	0.0250845	DOWN
Usp22	-0.722378	0.0251012	DOWN
Rab38	-0.296414	0.025126	DOWN
Gm20052	-0.36204	0.0251504	DOWN
Unc50	-0.318283	0.0251677	DOWN
Jade3	-1.73819	0.025233	DOWN
Sash1	0.968774	0.025596	UP
Rybp	0.634239	0.0256001	UP
Pfdn6	0.410902	0.025889	UP
4930579H20Rik	0.631716	0.0260424	UP
Spsb4	-0.700848	0.0253191	DOWN
Necap1	-0.85423	0.0263364	DOWN
Bod1	0.440818	0.0263815	UP
Gm45040	-0.457835	0.0263364	DOWN
Clec10a	-0.449131	0.0264289	DOWN
Ube2l3	-0.463932	0.0264522	DOWN
Gpn1	-0.41229	0.0264522	DOWN
Dedd2	-2.08097	0.0264562	DOWN
Tada1	-0.426579	0.0264811	DOWN
Smim20	-0.310971	0.0264924	DOWN
Nsmce4a	0.480548	0.0265171	UP
Pdia3	-0.299827	0.0264927	DOWN
Srsf5	0.393921	0.0267643	UP
Nr6a1	-0.368695	0.0267643	DOWN
Kdm5a	-1.21969	0.0268156	DOWN
Tet3	0.327222	0.0268524	UP
Gpsm2	-0.680057	0.0268499	DOWN
Hook1	0.407163	0.0268524	UP
Epb41l4b	0.470158	0.0269459	UP
Rnf41	-0.631796	0.0268524	DOWN
Gm10689	-0.67331	0.0270085	DOWN
Ctsh	-0.369869	0.0270085	DOWN
Cpd	0.623275	0.0270674	UP
Hccs	-0.823552	0.0270275	DOWN
Gm43305	-0.832545	0.0270674	DOWN
Or51v8	-0.6826	0.0270971	DOWN
Slco3a1	0.377005	0.0271128	UP
Elavl2	0.383607	0.0271303	UP
Efnb2	0.591647	0.027177	UP
Fam221a	-0.528963	0.0270971	DOWN
Nme7	0.583191	0.0275481	UP
Fam151a	-0.569847	0.027177	DOWN
Uspl1	-0.927477	0.0277097	DOWN
Angel1	-0.584214	0.0277324	DOWN
Ppp1r7	0.323275	0.0281043	UP
Trim11	-0.492278	0.0279616	DOWN
Hip1	-0.894311	0.0281261	DOWN
Gm18942	-0.930447	0.0281283	DOWN
Eral1	-0.621352	0.0281635	DOWN
Gpihbp1	-1.8429	0.0282271	DOWN
Zkscan16	0.660621	0.0282337	UP
Pex5	-0.978683	0.0282337	DOWN
Parp12	0.272511	0.0283363	UP
Zfp980	0.439759	0.0283667	UP
Zc3hc1	-1.30175	0.0283281	DOWN
Bend2	-0.7132	0.0283713	DOWN
Ctnnb1	0.33713	0.0285524	UP
Mcm2	-0.338562	0.0284642	DOWN
Rgmb	0.640013	0.0285524	UP
Gnptg	-0.501614	0.0285524	DOWN
C86187	-0.293511	0.0286334	DOWN
Lsm14b	0.61677	0.0292058	UP
Ckap2	0.281985	0.0294959	UP
Tbl1xr1	0.417743	0.0294959	UP
Lias	-1.50979	0.02883	DOWN
Gm12226	0.464132	0.0294959	UP
Rnf7	-0.649423	0.0294959	DOWN
Med22	-0.429231	0.0295498	DOWN
Nrbp1	-0.339206	0.0295694	DOWN
Mastl	0.281434	0.0298894	UP
Snx18	0.4096	0.0300696	UP
Atad5	0.569139	0.030073	UP
Napa	-0.367378	0.0297932	DOWN
Sin3a	0.31772	0.0303843	UP
Myot	0.620546	0.0304589	UP
Mrpl9	-0.32477	0.0303041	DOWN
Slc30a3	-0.361658	0.0304589	DOWN
Mthfd1	-0.369358	0.0304598	DOWN
Nipa2	-0.766292	0.0305497	DOWN
Gm36480	0.348614	0.0307468	UP
Tmem39a	-0.383246	0.0305497	DOWN
Nsun4	-0.299483	0.030787	DOWN
Gm43042	-0.520797	0.0308698	DOWN
Zfp821	0.562915	0.0312784	UP
Med4	-0.330512	0.0308698	DOWN
H3f3a	-0.28346	0.0313115	DOWN
Zc3h10	-1.32508	0.0314847	DOWN
Nol8	0.382711	0.0315716	UP
Unc5c	0.383079	0.0316239	UP
Spocd1	-0.629493	0.0314847	DOWN
Or8i2	0.860407	0.0317413	UP
Rad23b	0.467308	0.0318479	UP
Nck1	-0.319745	0.0317413	DOWN
Psmb5	-0.69497	0.0319153	DOWN
Psen1	-0.271098	0.032109	DOWN
Amacr	-0.633211	0.0322781	DOWN
Plpp5	-0.345021	0.0323168	DOWN
Txn2	-0.309147	0.0323693	DOWN
Magohb	0.871744	0.0325386	UP
Ppp1r12a	0.337728	0.0325873	UP
Ptprq	1.38671	0.0327564	UP
Cnot11	0.354581	0.032838	UP
Clasp1	0.489153	0.0330958	UP
Slc25a16	0.802296	0.0330958	UP
Pkib	-0.754753	0.0323768	DOWN
Nol12	0.392457	0.0331276	UP
Rhebl1	-0.932968	0.0331276	DOWN
Cct5	-0.263978	0.0331276	DOWN
Ldb2	0.635331	0.0333171	UP
Abcc3	-0.698597	0.0333171	DOWN
Papss1	-0.335549	0.0333171	DOWN
Rnf152	1.26833	0.0334484	UP
Fstl5	1.40194	0.0334665	UP
Adgra3	0.380811	0.0334683	UP
Gm12589	-0.598445	0.0333304	DOWN
Tcte2	0.383403	0.0335744	UP
Dock7	0.311902	0.0336815	UP
Trim35	-1.00019	0.0334933	DOWN
Selenot	0.488851	0.033787	UP
Oaz1-ps	-0.547286	0.0337528	DOWN
Dnaja2	-0.293274	0.0338098	DOWN
Dnmbp	-1.62784	0.0338863	DOWN
9930012K11Rik	-0.927674	0.0339776	DOWN
Ccdc82	0.510576	0.0341501	UP
Pcca	-0.471649	0.0339776	DOWN
mt-Co3	0.840145	0.034245	UP
Hddc3	-0.411101	0.0341501	DOWN
Smc3	0.301864	0.03434	UP
Dnajb4	0.262906	0.0344667	NOT
Tmem35b	-0.391914	0.034245	DOWN
Osbpl11	0.413445	0.034505	UP
Plppr5	0.937262	0.0346321	UP
Tll1	0.51166	0.0347239	UP
Ascc3	0.462066	0.0347471	UP
Cd1d1	-1.27854	0.034505	DOWN
Polr2k	0.712473	0.0349139	UP
Arrdc3	1.31557	0.0349139	UP
Golph3	-0.876837	0.0348167	DOWN
Ccdc18	0.406842	0.0351788	UP
Pex19	-0.397896	0.0350806	DOWN
Eif4a2	0.271856	0.0353009	UP
Fxr1	0.280995	0.0353273	UP
Zfc3h1	0.722757	0.0354152	UP
Pafah1b1	0.390086	0.0354575	UP
Leo1	0.315839	0.0354638	UP
Luc7l3	0.322698	0.0355171	UP
Samd10	-0.378116	0.0352052	DOWN
Dmd	0.557162	0.0356377	UP
Zfp957	-0.365146	0.0356168	DOWN
Taf5	0.553309	0.0357871	UP
Ubl5	0.732147	0.0357871	UP
Dppa3	-0.272212	0.0356508	DOWN
Hnrnpa1	0.281822	0.0359547	UP
Tmem102	0.410434	0.0359798	UP
Dnajc7	0.325908	0.0362657	UP
Fkbp1a	-0.329284	0.0359525	DOWN
Psmd13	-0.948817	0.03627	DOWN
Zfp160	0.406894	0.03627	UP
Gapdh	-0.363472	0.03627	DOWN
Pik3ip1	-0.779837	0.0362802	DOWN
Dnah14	0.598804	0.0366579	UP
Anxa6	-0.346199	0.0366343	DOWN
Olfm4	1.2546	0.0367213	UP
Tmem106b	-1.63275	0.0366579	DOWN
Usp28	0.309883	0.0368337	UP
Piwil2	-1.80428	0.0367213	DOWN
Eif1b	-0.372904	0.0368701	DOWN
Rad21	0.386037	0.0370552	UP
Sh3bgrl	1.07608	0.0371039	UP
Hecw1	0.880813	0.0371606	UP
Gm21940	0.392375	0.0371676	UP
Cert1	0.614907	0.0371791	UP
Ccnt1	-0.51724	0.0369592	DOWN
Fnbp1l	0.38211	0.037231	UP
Eef1a1	-0.283845	0.0371791	DOWN
B230219D22Rik	-1.65066	0.0372922	DOWN
Kat14	-0.313488	0.0377128	DOWN
Gm48273	-0.565984	0.0378479	DOWN
Sub1	-0.291142	0.0382116	DOWN
Dnajc17	0.577978	0.0383916	UP
Clec2f	0.429489	0.0384077	UP
Aspg	-1.23421	0.038256	DOWN
Plin3	-0.446083	0.0384077	DOWN
Vcp	-0.385355	0.0384077	DOWN
Gm13752	0.353728	0.0389011	UP
Stxbp5	0.582698	0.0389011	UP
Cttn	-0.876938	0.0386021	DOWN
Slc9b1	0.428424	0.0391595	UP
Alms1	0.466112	0.0391595	UP
Fbxo3	0.487092	0.0392002	UP
Tpgs2	-0.332938	0.0389255	DOWN
Cct3	-0.358004	0.0392115	DOWN
Exd2	-0.862207	0.0392569	DOWN
Phf20	-0.28401	0.0397653	DOWN
Tent5c	-0.258275	0.0398147	NOT
Zfp788	0.506195	0.0398147	UP
Ptges3	-0.343713	0.0397954	DOWN
Dnm3	0.748497	0.0399552	UP
Dcbld2	0.33906	0.0401093	UP
Hdac1	-0.717651	0.039913	DOWN
A430033K04Rik	-0.260658	0.0401652	NOT
Unc80	-0.394678	0.0401114	DOWN
Tamm41	0.385751	0.0401652	UP
Xpo4	0.510915	0.0401652	UP
Plekha3	0.375469	0.0402201	UP
Akr1c21	-0.755161	0.0401652	DOWN
Btbd9	-0.584265	0.0402324	DOWN
Tcp11l2	-1.23989	0.0404227	DOWN
Spag1	0.35821	0.0411199	UP
Wdr1	-0.420531	0.0408793	DOWN
Phf8	0.34788	0.0411283	UP
Epha3	0.413326	0.0412181	UP
Dpy19l1	0.31227	0.041597	UP
Gm12346	-0.414358	0.0411199	DOWN
Rims2	0.897429	0.0418334	UP
Gabrp	1.01408	0.0418625	UP
Mbtps2	0.580752	0.0419687	UP
Creg1	-0.569052	0.0411283	DOWN
Maip1	-1.54352	0.0417806	DOWN
Coasy	-0.662178	0.0418219	DOWN
Mon2	0.400952	0.0419886	UP
Ercc6l	0.309874	0.0420217	UP
Ppfia1	0.306323	0.0423213	UP
Gm35588	0.335777	0.0424241	UP
Tut1	-0.631191	0.0420112	DOWN
Hyal2	-0.532565	0.0420112	DOWN
Son	0.331911	0.0425687	UP
Sufu	-0.401449	0.0420112	DOWN
Auh	0.267856	0.0428383	UP
Traf7	-0.549242	0.0426039	DOWN
Abcb8	-0.541659	0.0426039	DOWN
Mef2a	-1.32538	0.0428152	DOWN
Phaf1	-0.413863	0.0428383	DOWN
Brip1	0.299586	0.0428953	UP
Zfp954	-1.71613	0.0428506	DOWN
Gm47432	0.292606	0.0431231	UP
Speer4a	0.46224	0.0431231	UP
0610040F04Rik	1.25768	0.0432612	UP
Gm5141	0.449253	0.0433294	UP
2700049A03Rik	0.292573	0.0434228	UP
Glce	0.271071	0.0434564	UP
Mettl16	0.575582	0.0434875	UP
Ift81	0.365629	0.0438731	UP
Dynll2	1.15469	0.0439419	UP
Cenpn	-0.255358	0.0439798	NOT
Gpr108	-0.492612	0.0428953	DOWN
Gm16511	1.45416	0.0439675	UP
Pdrg1	-0.368023	0.0430597	DOWN
Tpi1	-0.37524	0.0430605	DOWN
Ldhc	-1.5813	0.0431231	DOWN
Rnf10	0.496692	0.0439798	UP
Pde3a	0.34374	0.0440108	UP
Cox5b	0.414602	0.044028	UP
Tjp1	0.709864	0.0441766	UP
Ddx39b	-0.316166	0.0431231	DOWN
Rassf6	0.513015	0.0441807	UP
Gin1	-1.72007	0.0436881	DOWN
Micu1	-0.38509	0.0439798	DOWN
Lysmd3	-1.18191	0.0440108	DOWN
Txlng	0.28188	0.0441931	UP
Srrm2	0.461269	0.0445856	UP
Mospd1	0.264963	0.0445881	UP
Serbp1	0.303044	0.0445881	UP
Igf2bp3	-0.32146	0.0440108	DOWN
Mllt3	0.352047	0.0445881	UP
Ak2	-0.317672	0.0440108	DOWN
Arhgef12	0.59559	0.0445881	UP
Gm14641	-0.542666	0.0441931	DOWN
Pmpcb	-0.435144	0.0443888	DOWN
Trim43c	0.890352	0.0445942	UP
Dcdc2a	0.587223	0.0450541	UP
Ppme1	-0.328174	0.0444476	DOWN
Mdh2	-0.293819	0.044505	DOWN
Per3	-0.447637	0.0445881	DOWN
Gm37015	0.911217	0.0452263	UP
Tbc1d8	-0.368851	0.0446781	DOWN
Atr	0.464747	0.0452511	UP
Ggt1	-0.632602	0.0451051	DOWN
Dpy19l4	0.610052	0.0452511	UP
Fabp5	-0.321047	0.0451051	DOWN
Ranbp2	0.372971	0.0455749	UP
Nmd3	0.311564	0.0458837	UP
Sae1	-0.684758	0.0454227	DOWN
Paip2b	0.332003	0.046016	UP
Klhl15	0.28562	0.0464857	UP
Prkar1a	-0.304344	0.0454247	DOWN
Dnase1l3	0.582401	0.046557	UP
Incenp	0.473711	0.0468383	UP
Zfp707	-2.19769	0.0454631	DOWN
Anp32b	0.320944	0.0468561	UP
Ccdc158	0.38545	0.0473198	UP
Zbtb41	0.555368	0.0473198	UP
Gorasp2	-0.270821	0.0454824	DOWN
Nadk	-0.311981	0.0457168	DOWN
Glb1l2	-1.30807	0.0459971	DOWN
Ovol1	-1.27117	0.046016	DOWN
Med31	0.851027	0.0473198	UP
Tk1	-0.347818	0.046016	DOWN
Cep15	0.352948	0.0478159	UP
H1f0	0.511423	0.0479276	UP
St18	0.978925	0.0481138	UP
Vmac	-1.26516	0.0462057	DOWN
Nat9	0.41669	0.0481778	UP
Prickle1	0.321823	0.0483216	UP
Qsox2	-1.57986	0.0462977	DOWN
Tsn	-0.379011	0.0468171	DOWN
Slc25a30	-1.44202	0.0468422	DOWN
Ddx50	-0.371429	0.046918	DOWN
Slc35b2	-0.568107	0.0473198	DOWN
2410002F23Rik	-1.20003	0.0479574	DOWN
Pinx1	0.347983	0.0483216	UP
Aldh4a1	-0.919973	0.0479574	DOWN
Ears2	-1.24249	0.0479593	DOWN
Sfxn4	0.739458	0.0483216	UP
Gm5165	0.263932	0.0487948	UP
Lrrfip1	0.335465	0.0488196	UP
Car8	0.396826	0.049491	UP
Plekhf2	-1.22051	0.0500773	NOT
Grik2	0.740923	0.0503971	NOT
Dcp1a	0.256921	0.0505367	NOT
Rela	-0.618862	0.0507433	NOT
Pin1rt1	-0.324403	0.0507651	NOT
Frmpd4	0.632631	0.0508604	NOT
Gm57457	-0.445093	0.0508604	NOT
Cpeb1	-0.275905	0.0511414	NOT
Nup153	0.403186	0.0511414	NOT
Tmem43	-0.60823	0.0511414	NOT
Clasp2	0.631195	0.051504	NOT
Lrpap1	-0.397932	0.0516139	NOT
Rab1a	-0.379219	0.0516189	NOT
Pi4k2a	-0.697566	0.0518994	NOT
Zfp937	-0.856801	0.0518994	NOT
Rab8b	0.43616	0.0519636	NOT
Asxl1	0.320292	0.0520229	NOT
Ergic2	0.252389	0.0520229	NOT
Dnajc5	-0.56597	0.0521773	NOT
Spart	0.32134	0.0522263	NOT
Prep	-0.2823	0.0522384	NOT
Zfp735	0.323039	0.0525703	NOT
Sptan1	0.328014	0.0527509	NOT
Wac	-0.806915	0.0529391	NOT
Fcf1	0.29817	0.0530432	NOT
Nek2	-0.31403	0.0531205	NOT
Aebp2	0.344759	0.0531955	NOT
Troap	-0.383426	0.0531955	NOT
Vps37c	-0.534743	0.0531955	NOT
Pycrl	-0.30848	0.0532784	NOT
A730082K24Rik	0.26035	0.0533373	NOT
1700019D03Rik	-0.635287	0.0536472	NOT
Gm2788	0.527659	0.0536472	NOT
Tdrkh	0.264988	0.053768	NOT
1810019D21Rik	-0.983872	0.0538876	NOT
Calb1	0.571943	0.0538876	NOT
Eif4a1	-0.267242	0.0538876	NOT
Ppp2r1b	-0.628792	0.0538876	NOT
Ubtf	-1.16703	0.0538876	NOT
Rpa3	0.406897	0.0539024	NOT
Klhl24	0.353579	0.0539174	NOT
Baiap2l1	-0.260108	0.0541916	NOT
Lrrc8e	-0.475541	0.0545505	NOT
Trrap	-0.618082	0.0546139	NOT
A4galt	-0.600942	0.0546542	NOT
Arhgdia	-0.303872	0.0551273	NOT
Kif2c	-0.270093	0.0552138	NOT
Fryl	0.389823	0.0552198	NOT
Txlna	-0.394689	0.0552198	NOT
Kctd10	-0.512496	0.0552487	NOT
Pex14	-0.371789	0.0552946	NOT
Nfkbid	-1.19103	0.0553797	NOT
Dclre1a	-0.241232	0.055387	NOT
Ap2m1	-0.32431	0.0556313	NOT
Gstp1	-0.434987	0.0556313	NOT
Trim15	0.45928	0.0556313	NOT
Ccdc12	0.490155	0.0557087	NOT
Gm44525	0.560736	0.0557087	NOT
Gkap1	0.251931	0.0557102	NOT
Myh11	0.43077	0.0557102	NOT
Kif1b	0.36227	0.0560623	NOT
Prickle2	-0.853492	0.0562024	NOT
Gtpbp10	0.552415	0.0564342	NOT
Ss18l1	0.538874	0.0565636	NOT
E2f5	0.2611	0.0565737	NOT
Fastk	-0.990152	0.0566231	NOT
Baz2b	-0.349986	0.0566816	NOT
Phf6	0.273113	0.0566911	NOT
Zfp33b	0.471249	0.0568035	NOT
Mphosph6	-0.284294	0.0568855	NOT
Ythdf2	-0.766801	0.0568855	NOT
Dph2	-0.986873	0.057108	NOT
Dynlt2b	0.639681	0.057174	NOT
Gm21818	-0.4873	0.0572205	NOT
Nectin3	0.312632	0.0572205	NOT
Gm15668	0.523415	0.0574017	NOT
Gdpd1	-0.27714	0.0574951	NOT
Ppif	-0.656762	0.0574951	NOT
Tubb4b-ps1	-0.989915	0.0574951	NOT
Zfp623	-0.909575	0.0575512	NOT
Gstt2	-0.664491	0.0575547	NOT
Mrps11	-0.410534	0.0575547	NOT
Taldo1	-0.318807	0.0575547	NOT
Usp21	-0.364307	0.0575547	NOT
Atp6ap1	-0.543787	0.0576109	NOT
Idh3a	-0.316345	0.0576109	NOT
Fbh1	-0.3269	0.0577715	NOT
Chd6	0.380853	0.0578549	NOT
Kdelr1	0.553562	0.0578549	NOT
Bap1	-0.522951	0.0579033	NOT
Bmpr1b	0.314474	0.057918	NOT
Gm44039	1.65313	0.057918	NOT
Eif2b1	-0.257776	0.057918	NOT
Gm36448	0.56743	0.0581546	NOT
Stk3	0.308863	0.0582772	NOT
Gpr155	-0.648736	0.0585662	NOT
Zfp346	-1.20862	0.0586886	NOT
1700010D01Rik	-0.528292	0.0588718	NOT
Cnot9	-0.277514	0.0589109	NOT
Smim15	-0.638503	0.0589109	NOT
Aaas	-0.268211	0.0589475	NOT
Foxj3	0.295314	0.0589907	NOT
Cdo1	-0.76672	0.0590104	NOT
Eed	0.257688	0.0593154	NOT
Fyn	0.385529	0.0593154	NOT
Mrpl4	-0.391519	0.0593154	NOT
Rab5if	0.517492	0.0593154	NOT
Asah2	1.2291	0.0594216	NOT
Faah	-0.824766	0.0594216	NOT
Pdzd2	0.424883	0.0595476	NOT
Tgfb3	-0.368489	0.0595756	NOT
Fancl	0.436915	0.0597066	NOT
Ubr5	0.424147	0.0597066	NOT
D630023F18Rik	0.828191	0.0600063	NOT
Emb	0.754763	0.060054	NOT
Rgs19	-0.793767	0.0600746	NOT
Gpalpp1	0.445241	0.060369	NOT
Gpm6a	0.393415	0.0604407	NOT
Hdgf	0.42048	0.0604604	NOT
Tspan12	0.516778	0.0604604	NOT
Atrx	0.305737	0.0606699	NOT
Acbd5	0.306523	0.0606917	NOT
Fuca1	-0.548804	0.0608349	NOT
Tomm34	-0.302495	0.0608349	NOT
Ighg2b	-0.279414	0.0609181	NOT
Accsl	-0.258939	0.0610098	NOT
Adgrg1	-0.41845	0.0610098	NOT
Tmem123	-0.463719	0.0613167	NOT
G2e3	-0.881558	0.0615794	NOT
Galntl5	1.72566	0.0615794	NOT
Ppp1r2	-0.629749	0.0615794	NOT
Lyar	0.296243	0.0616014	NOT
Acat1	-0.27592	0.0616788	NOT
Kat8	-0.287495	0.0616788	NOT
Fbxw11	-0.838145	0.0617222	NOT
Metap1d	0.457339	0.0617222	NOT
Akr1a1	-0.262083	0.0617806	NOT
Ceacam20	0.295221	0.0617806	NOT
ENSMUSG00000121735	0.693805	0.0617806	NOT
Gm42947	0.706688	0.0617806	NOT
Gm44183	-0.781787	0.0617806	NOT
Lef1	0.278154	0.0617806	NOT
Coprs	-0.495793	0.0479593	DOWN
Naa12	-0.602541	0.0617806	NOT
Nlrp4f	-0.264208	0.0617806	NOT
Rrp8	-0.339508	0.0617806	NOT
Taf1d	0.409494	0.0617806	NOT
Tfip11	-0.649073	0.0617806	NOT
Thrap3	0.342221	0.0617806	NOT
Tyms	-0.30686	0.0617806	NOT
Birc2	-0.887336	0.0623545	NOT
Ccnq	-0.674492	0.0623667	NOT
Ftsj3	0.278449	0.0623667	NOT
Grb14	1.56155	0.0623667	NOT
Morf4l2	-0.257826	0.0624288	NOT
Cdk12	0.498792	0.0625345	NOT
Bcar3	-0.287474	0.062701	NOT
Ubr7	-0.387602	0.062701	NOT
Pik3r1	0.385409	0.0627638	NOT
Spcs3	-2.09553	0.0480993	DOWN
Bmper	-1.5336	0.0629049	NOT
Lratd2	0.380339	0.0632114	NOT
Lypd3	-0.451985	0.0632114	NOT
Whamm	0.543266	0.0633081	NOT
Rngtt	0.410888	0.0634021	NOT
Lancl1	-0.345457	0.0634292	NOT
Capns1	0.73828	0.0634369	NOT
Tfe3	-0.359502	0.0634369	NOT
Mrpl37	-0.344804	0.0636822	NOT
Cit	0.313302	0.0636864	NOT
Septin14	0.592434	0.0644137	NOT
Cdk1	-0.468635	0.0644198	NOT
Mcu	0.287834	0.064423	NOT
Stard7	0.276108	0.064502	NOT
Gm15592	0.783867	0.0646139	NOT
Rab3il1	-0.35553	0.0646139	NOT
Tesc	-0.337466	0.0646139	NOT
Bzw1	-0.327615	0.0647859	NOT
Gm15915	-0.645682	0.0650044	NOT
Hectd2	0.637005	0.0496015	UP
Psma5	-0.298598	0.0652262	NOT
U2surp	0.335583	0.0652262	NOT
Zkscan14	-0.322959	0.0652262	NOT
Sec63	0.671579	0.0653619	NOT
Dcaf5	0.490049	0.0655075	NOT
Gm43348	0.383341	0.0655075	NOT
Ccdc88a	0.612099	0.0655749	NOT
Paxbp1	0.70285	0.0655749	NOT
Tgfb2	-0.25066	0.0656607	NOT
Eif3l	-0.294849	0.0656977	NOT
Efcab7	0.639222	0.0657347	NOT
Nptx2	-0.668252	0.0657347	NOT
Rexo4	-0.617053	0.0657347	NOT
Abhd12	-0.308307	0.0659361	NOT
Carnmt1	0.535149	0.0662331	NOT
Fam107b	-0.290073	0.0662718	NOT
Wbp2	-0.338438	0.0664907	NOT
Ago3	0.296211	0.0665576	NOT
Wee1	-0.578158	0.0665861	NOT
Cyp4a14	0.464116	0.0667447	NOT
Fndc3a	0.425299	0.0669214	NOT
Serpinb12	-0.314802	0.0669214	NOT
Birc6	0.435227	0.067053	NOT
Mau2	-0.419675	0.067053	NOT
C1qb	-0.405856	0.0672241	NOT
Pcdh15	0.413195	0.0672241	NOT
Bclaf1	0.365016	0.067517	NOT
Gm56807	-0.625953	0.067517	NOT
Ivd	-0.562114	0.067517	NOT
Orc4	0.251222	0.067517	NOT
Ostm1	-0.810902	0.0677838	NOT
Ccdc134	-1.52798	0.0480993	DOWN
Btrc	-0.301805	0.0483216	DOWN
Acap2	0.392073	0.0496365	UP
Snrpd3	-0.397538	0.0681232	NOT
Exosc2	-0.643509	0.0683465	NOT
Dipk2a	0.285687	0.068616	NOT
Spop	0.348616	0.0687891	NOT
Rpl10	-0.300286	0.0688044	NOT
Rmc1	-0.568792	0.068984	NOT
Abl2	0.304964	0.0692891	NOT
Gbp7	-1.25634	0.0484159	DOWN
Irf3	-0.626773	0.0693825	NOT
Kbtbd7	0.259814	0.0693825	NOT
Fdps	-0.639381	0.0694597	NOT
Csnk1a1	-0.282003	0.0696124	NOT
Edrf1	0.268869	0.0696124	NOT
Frk	0.710361	0.0696124	NOT
Timm9	-0.257286	0.0696124	NOT
Brwd3	0.588856	0.0696458	NOT
Disp1	-0.345127	0.0696458	NOT
Itpk1	-0.303327	0.0696458	NOT
Rbx1	0.354221	0.0696458	NOT
Reg3d	1.64442	0.0696458	NOT
Zfp616	0.362239	0.0696458	NOT
Ttpa	1.39246	0.0699019	NOT
Dut	-0.284389	0.0699568	NOT
Nlrp4b	-0.242595	0.070143	NOT
Nherf1	-0.463555	0.0701707	NOT
Myom2	0.580599	0.0704227	NOT
Gm38339	-1.4909	0.0484265	DOWN
Zfr	0.266342	0.0709497	NOT
Dctn3	-0.354315	0.0710963	NOT
Ninj2	-0.269765	0.0710963	NOT
Noct	0.389858	0.071371	NOT
Ppm1b	0.327558	0.071371	NOT
Casp8	0.34587	0.0714409	NOT
Mga	-0.363233	0.0716268	NOT
Actr1a	-0.317583	0.0718086	NOT
Spag5	0.469074	0.0718317	NOT
Zcchc7	0.448596	0.0718317	NOT
Slco1a5	1.07032	0.0499325	UP
B4galt3	-1.54207	0.0720746	NOT
Cr1l	0.30824	0.0721127	NOT
Tcl1	-0.273124	0.072382	NOT
Usp32	0.479068	0.0727865	NOT
Arl6ip1	-0.266991	0.0728506	NOT
Mphosph9	0.37366	0.0728506	NOT
Immt	-0.287194	0.04855	DOWN
Selenok	-0.28878	0.0735082	NOT
Ddx47	-0.368012	0.0735454	NOT
Fbxo15	0.601193	0.073683	NOT
Cmas	0.488941	0.0737017	NOT
Utp6	0.485555	0.0737062	NOT
Lpcat1	-0.259474	0.0738323	NOT
Axin2	0.683314	0.0739777	NOT
Kif5c	0.427958	0.0740837	NOT
Tsg101	-0.239821	0.0740837	NOT
Fbxw5	-0.826658	0.0741822	NOT
Cep72	-0.98356	0.0742225	NOT
Mlh3	-0.995671	0.0742472	NOT
2310033P09Rik	0.400187	0.0746136	NOT
Dnajc11	-0.253279	0.0746136	NOT
1700030A11Rik	1.07588	0.0746792	NOT
Cox7a2l	-0.245687	0.0749572	NOT
Mgat4c	-0.398003	0.0749852	NOT
Gm11381	0.82573	0.075016	NOT
Nelfb	-1.00453	0.075016	NOT
Exoc7	-0.48507	0.0752799	NOT
Dnmt3a	-0.307425	0.0754631	NOT
Fignl1	0.265694	0.0754631	NOT
Peli1	-0.338127	0.0754631	NOT
Scaper	0.305793	0.0754631	NOT
Nol11	-1.40708	0.0488562	DOWN
Tmem9b	-0.580496	0.0756777	NOT
Fam118b	-0.268535	0.0758589	NOT
Sp140l2	-1.41316	0.0758589	NOT
Mettl9	0.316556	0.0758809	NOT
Ryk	0.363046	0.0758809	NOT
Stk24	0.363237	0.0758939	NOT
Mrfap1	-0.289737	0.0760004	NOT
Cep290	0.564112	0.0760152	NOT
Polr1f	-0.618017	0.0761515	NOT
Ncoa6	0.370983	0.0761749	NOT
Rpl21	-0.358202	0.0761749	NOT
Stmn1	-0.320979	0.0762057	NOT
Srprb	-0.287023	0.0489139	DOWN
Sc5d	0.274441	0.0762164	NOT
Gm49336	-0.44762	0.0762727	NOT
Prss8	-0.9272	0.0762727	NOT
Uri1	0.387032	0.0762727	NOT
Dnah2	-1.44257	0.0762823	NOT
Acadsb	-0.353065	0.0768737	NOT
Avpi1	-0.824496	0.0768737	NOT
Taf13	0.27384	0.0769954	NOT
Vps72	0.282971	0.0771611	NOT
Abcb7	0.42412	0.0772557	NOT
Klhl28	0.462791	0.0773445	NOT
Tfap2b	0.703478	0.0780497	NOT
Idh1	-0.511386	0.0780898	NOT
Trim24	0.42245	0.0780898	NOT
Ell3	-0.52215	0.0780988	NOT
Trmt13	0.451101	0.078266	NOT
Zfp106	0.382871	0.0783554	NOT
Wwc2	0.305698	0.0783908	NOT
Gars	-0.358301	0.0490368	DOWN
Ube2n	0.346992	0.0784159	NOT
Ndel1	-0.301771	0.0491785	DOWN
Gm50056	-0.252877	0.0786164	NOT
Pals1	0.370834	0.0786164	NOT
Ddx24	-0.299573	0.079133	NOT
Slc52a2	-0.594453	0.079345	NOT
Rab22a	0.477032	0.0793925	NOT
Mcfd2	-0.379708	0.0794005	NOT
Slc4a10	0.648127	0.0794629	NOT
St6galnac3	0.591643	0.0794796	NOT
Esf1	-0.754219	0.0799659	NOT
Sorbs1	-0.341399	0.0799659	NOT
Golm1	-0.31559	0.0799732	NOT
Ccdc32	-1.42105	0.0801157	NOT
Hadha	-0.319162	0.0801157	NOT
Helq	0.285518	0.0801252	NOT
Rpl7a	-0.276732	0.0802588	NOT
Plk2	1.28779	0.0802953	NOT
Phtf2	0.296867	0.0803869	NOT
Bicdl1	-0.6211	0.0804633	NOT
Plekhg1	0.305182	0.0804957	NOT
1700025G04Rik	0.348976	0.0807719	NOT
0610040J01Rik	-0.45598	0.080927	NOT
Bex4	1.0531	0.0809927	NOT
Gm6091	-0.302108	0.0809927	NOT
Pstpip2	0.317223	0.0809927	NOT
Raf1	-0.351626	0.0812478	NOT
Cldn4	-0.654794	0.0812829	NOT
Tmc7	0.847779	0.0812829	NOT
Ercc4	-0.620981	0.081294	NOT
Ifitm6	-0.354566	0.081294	NOT
Rnf185	-0.252183	0.081294	NOT
Tmed4	-0.736689	0.081294	NOT
Tpd52l1	1.12911	0.081294	NOT
Ubb	-0.268127	0.081294	NOT
Gm12183	-0.99545	0.0815689	NOT
Gm20617	0.434783	0.0817902	NOT
Sycp2	0.307364	0.0817902	NOT
Trub1	-0.886862	0.0817902	NOT
Garin2	0.703651	0.0821366	NOT
Azi2	-0.505455	0.0821732	NOT
H1f8	-0.221389	0.0824876	NOT
Pabir1	0.528276	0.0824876	NOT
Rps6	-0.276114	0.0825566	NOT
Plcl2	0.5729	0.0828404	NOT
Gm31925	0.484426	0.0828639	NOT
Nup188	-0.361112	0.0834387	NOT
Bin2	0.276042	0.0837783	NOT
Copz1	-0.244653	0.0839253	NOT
Elp2	-0.247887	0.0839253	NOT
Gm10259	-0.585722	0.0844061	NOT
Ttc4	-0.333569	0.0844061	NOT
Mars1	-0.570236	0.0844663	NOT
Clip1	0.296257	0.0844826	NOT
Spc24	-0.398852	0.0844826	NOT
Plk1	-0.280244	0.0846956	NOT
Poglut2	0.420313	0.0850943	NOT
Ahsa1	-0.241009	0.0855269	NOT
Tmcc2	-0.32383	0.0855382	NOT
Cnn1	-0.667897	0.0856227	NOT
Gm10552	-0.902516	0.0856227	NOT
Mrpl17	-0.357654	0.0856227	NOT
Gm12735	-1.42475	0.0860079	NOT
Meak7	-0.516651	0.0862977	NOT
Camk2g	-0.286283	0.0491785	DOWN
Rcor3	-1.08462	0.0862977	NOT
Gsta4	0.563467	0.0863679	NOT
Hdhd5	-1.30186	0.0493575	DOWN
Stt3b	0.241787	0.0870514	NOT
Dcun1d1	0.246525	0.0871045	NOT
Dazap2	-0.233751	0.08743	NOT
Kif17	-0.219239	0.0875999	NOT
Dym	-0.322727	0.0876739	NOT
Myocos	-0.283522	0.0880168	NOT
Wdr12	0.322609	0.0880168	NOT
Strbp	0.333978	0.0882709	NOT
Strn3	-1.03699	0.0882842	NOT
Spag16	0.577102	0.0886361	NOT
Pik3ca	0.457374	0.0887913	NOT
Efcab6	-0.276515	0.0891428	NOT
Ulk1	-0.494146	0.0893421	NOT
Nabp1	-0.640581	0.0894025	NOT
Larp1b	0.37314	0.0897406	NOT
Trp53bp1	-0.31814	0.0900225	NOT
Cenpf	0.22696	0.0902219	NOT
Ndufs2	-0.322465	0.0903236	NOT
Smim14	-0.237087	0.0903236	NOT
Ctsl	-0.957265	0.0903963	NOT
Gpr158	0.811881	0.0903963	NOT
Slc35e4	-0.523407	0.0904326	NOT
Mtus1	0.227045	0.09058	NOT
9130401M01Rik	-0.758205	0.0907714	NOT
Cenpl	0.336012	0.0907714	NOT
Gm47847	0.84304	0.0907714	NOT
Mesp2	-0.30087	0.0907714	NOT
Tmem87b	0.295505	0.0907714	NOT
Ttll7	-0.963829	0.0907714	NOT
Zfp820	0.621774	0.0908061	NOT
Lct	0.646225	0.0915268	NOT
Satb1	0.266718	0.0915948	NOT
Ccdc14	0.240858	0.0918559	NOT
Becn1	-0.377819	0.092511	NOT
Rap2c	1.43327	0.092511	NOT
Pnpla5	-1.09035	0.0927364	NOT
Lamtor1	-0.404797	0.092814	NOT
Rnf207	-0.456564	0.0928727	NOT
Sycp2l	0.282072	0.0928727	NOT
Blcap	-0.312446	0.093388	NOT
Pmpca	-1.22218	0.0935889	NOT
Faf2	-1.10288	0.0494169	DOWN
Fam219b	-1.53277	0.0937779	NOT
Scaf8	0.438782	0.0937779	NOT
Gpx3	-0.385967	0.0939783	NOT
Lgalsl	-0.495756	0.0939783	NOT
Paf1	0.308864	0.0939783	NOT
R3hdm1	0.378586	0.0499944	UP
Ccdc126	-1.564	0.0947619	NOT
Cth	-0.462022	0.0948498	NOT
Bcl10	-0.743938	0.0948928	NOT
Mprip	0.302921	0.0953904	NOT
Trim61	-0.227435	0.0956197	NOT
Cgn	-0.764175	0.049491	DOWN
AW209491	-0.524565	0.0964107	NOT
Ggct	-0.219873	0.0964107	NOT
Por	-0.565366	0.0964107	NOT
Faap100	-0.671126	0.0966012	NOT
Stard3nl	0.26311	0.0966012	NOT
Wdr31	-0.581992	0.0966012	NOT
Pex13	-0.234202	0.0967127	NOT
Rab7	-0.217556	0.0967127	NOT
Srrd	0.771571	0.0967127	NOT
Pard3bos2	0.728567	0.0967772	NOT
Vdac2	-0.242559	0.0967772	NOT
Gm48677	0.549524	0.0968854	NOT
Dpp10	0.284059	0.0969063	NOT
Mpdz	0.33928	0.0969063	NOT
Mtmr11	-1.07469	0.0969063	NOT
Sin3b	-0.278511	0.0969063	NOT
Tm2d2	-0.88038	0.0969063	NOT
Trip11	0.357626	0.0969063	NOT
Ttc23	-0.325943	0.0969063	NOT
Wars1	-0.313666	0.0969063	NOT
Wnk1	0.393481	0.0969063	NOT
Gpr20	-1.21321	0.0971403	NOT
Tsfm	-0.764307	0.0973494	NOT
Ttc34	-0.542122	0.097406	NOT
Ubn2	0.379085	0.097406	NOT
Hras	0.639504	0.0975359	NOT
Tox2	-0.716128	0.0975359	NOT
Fbxl4	-0.421561	0.0979831	NOT
Eno1	-0.346845	0.098125	NOT
Zfp105	1.48409	0.0983175	NOT
Lsm4	0.605528	0.0983622	NOT
Cdk2	-0.544488	0.0985502	NOT
Lamb1	0.236625	0.0989645	NOT
Banp	-0.302175	0.0991658	NOT
Herc2	0.301422	0.0991658	NOT
Obox2	-0.262626	0.0991658	NOT
Pigh	-0.880594	0.0991658	NOT
Ece1	0.466974	0.0992745	NOT
Ptma	-0.306094	0.0993723	NOT
Fa2h	-0.490265	0.0997091	NOT
Fam161a	0.279242	0.0997091	NOT
Crnkl1	-0.220053	0.0999841	NOT
Nectin2	-1.1537	0.0999841	NOT
Slc25a39	-0.436446	0.0999841	NOT
Zfp729b	0.449818	0.0999841	NOT
ENSMUSG00000121364	1.29957	0.100411	NOT
Gpat2	-1.44552	0.100458	NOT
Gm12463	1.47695	0.100609	NOT
Gm19784	0.322691	0.100609	NOT
Uhrf1	-0.23397	0.100677	NOT
Larp7	0.275249	0.10111	NOT
Slc16a13	-0.480396	0.101138	NOT
Dmxl2	0.422704	0.101217	NOT
Mcrs1	-0.423938	0.101217	NOT
Gm36958	-0.384654	0.10142	NOT
Lingo2	0.410054	0.10142	NOT
Abraxas2	-0.826374	0.10156	NOT
Rsf1	0.718825	0.101594	NOT
Fgfr1op2	-0.376128	0.101686	NOT
Skor1	1.26857	0.101686	NOT
Tbc1d8b	1.37774	0.101686	NOT
Hepacam2	1.07624	0.101998	NOT
Cptp	-0.5169	0.102416	NOT
Gpt2	-0.597313	0.102416	NOT
Gm9625	-0.629287	0.102667	NOT
Ncor1	0.322066	0.102667	NOT
Cdc25a	0.360657	0.102809	NOT
Slc7a11	0.287975	0.103081	NOT
Trafd1	-0.286585	0.103179	NOT
Cep95	0.298411	0.103202	NOT
Rbfox2	0.352703	0.103364	NOT
Natd1	-0.262915	0.103767	NOT
Brd8	-0.4693	0.103911	NOT
Abhd16a	-0.427511	0.104268	NOT
Poc1b	0.460742	0.104615	NOT
Ckb	-0.628424	0.10474	NOT
Dnajb1	-0.239595	0.104868	NOT
Opa3	-0.426288	0.10597	NOT
Gm43970	-0.635724	0.106153	NOT
Septin11	0.414374	0.106228	NOT
Trim6	0.922509	0.106243	NOT
A830008E24Rik	0.32513	0.106347	NOT
Smarcal1	-0.247687	0.106347	NOT
Pip4k2a	-0.912821	0.107188	NOT
Cdc73	0.651575	0.107288	NOT
Osgin1	-0.40696	0.107664	NOT
Rbmx2	-0.99321	0.10858	NOT
Tshz1	0.392214	0.108621	NOT
Arhgap15	0.341942	0.108751	NOT
Fzr1	-0.35461	0.10885	NOT
4930453L07Rik	-0.695436	0.109086	NOT
Ero1b	-0.337341	0.109189	NOT
Mff	-0.20892	0.109189	NOT
Socs1	-0.707539	0.109263	NOT
Tmem74	0.330578	0.109263	NOT
Gm36914	0.856159	0.109347	NOT
Pnpla8	0.313602	0.109576	NOT
Dnah7c	0.374877	0.109654	NOT
Canx	0.23676	0.109847	NOT
mt-Nd4	0.261394	0.110187	NOT
Gtse1	-0.273062	0.110221	NOT
2310015K22Rik	0.657311	0.110514	NOT
Ccnd2	-0.837939	0.110514	NOT
[truncated: 9,339 more rows]
