# Supplementary material for: The chromatin accessibility landscape of mouse oocytes during configuration transition
Source: Cell Prolif. 2024 Sep 8;58(1):e13733. doi: 10.1111/cpr.13733 (PMC11693577; doi:10.1111/cpr.13733)
Supplement: Supplementary file 4 — Table S3. [file CPR-58-e13733-s004.xlsx]

## Sheet: NSN-ATGs
Suppl table 3. Actively transcribed genes in NSN and SN oocytes
Actively transcribed genes in NSN oocytes (NSN-ATGs)
	Chromosome	Gene ID
	chr11	ENSMUSG00000000094
	chr17	ENSMUSG00000000127
	chr7	ENSMUSG00000000214
	chr7	ENSMUSG00000000215
	chr6	ENSMUSG00000000439
	chr6	ENSMUSG00000000441
	chr11	ENSMUSG00000000724
	chr10	ENSMUSG00000000732
	chr11	ENSMUSG00000000751
	chrX	ENSMUSG00000000787
	chr2	ENSMUSG00000000823
	chr5	ENSMUSG00000000915
	chr11	ENSMUSG00000000976
	chr11	ENSMUSG00000001036
	chr11	ENSMUSG00000001039
	chr5	ENSMUSG00000001082
	chr5	ENSMUSG00000001166
	chr5	ENSMUSG00000001168
	chr17	ENSMUSG00000001228
	chr17	ENSMUSG00000001229
	chr12	ENSMUSG00000001270
	chr9	ENSMUSG00000001349
	chr2	ENSMUSG00000001403
	chr18	ENSMUSG00000001473
	chr11	ENSMUSG00000001508
	chr6	ENSMUSG00000001521
	chr17	ENSMUSG00000001525
	chr6	ENSMUSG00000001763
	chr2	ENSMUSG00000001767
	chr5	ENSMUSG00000001847
	chr2	ENSMUSG00000001855
	chr17	ENSMUSG00000002017
	chr6	ENSMUSG00000002222
	chr3	ENSMUSG00000002227
	chr7	ENSMUSG00000002265
	chr5	ENSMUSG00000002297
	chr2	ENSMUSG00000002728
	chr17	ENSMUSG00000002768
	chr6	ENSMUSG00000002797
	chr17	ENSMUSG00000002835
	chr16	ENSMUSG00000002847
	chr12	ENSMUSG00000002900
	chr12	ENSMUSG00000002996
	chr8	ENSMUSG00000003037
	chr4	ENSMUSG00000003038
	chr11	ENSMUSG00000003119
	chr1	ENSMUSG00000003135
	chr7	ENSMUSG00000003184
	chr16	ENSMUSG00000003526
	chr8	ENSMUSG00000003809
	chr4	ENSMUSG00000003810
	chr8	ENSMUSG00000003824
	chr8	ENSMUSG00000003849
	chr11	ENSMUSG00000004040
	chr11	ENSMUSG00000004043
	chr19	ENSMUSG00000004054
	chr9	ENSMUSG00000004099
	chr10	ENSMUSG00000004207
	chrX	ENSMUSG00000004221
	chr13	ENSMUSG00000004341
	chr13	ENSMUSG00000004344
	chr6	ENSMUSG00000004535
	chr6	ENSMUSG00000004633
	chr11	ENSMUSG00000004668
	chr1	ENSMUSG00000004709
	chr12	ENSMUSG00000004789
	chr17	ENSMUSG00000004865
	chr3	ENSMUSG00000004891
	chr6	ENSMUSG00000004902
	chr17	ENSMUSG00000004945
	chr5	ENSMUSG00000004947
	chr5	ENSMUSG00000004948
	chr6	ENSMUSG00000004980
	chr8	ENSMUSG00000005161
	chr11	ENSMUSG00000005198
	chr6	ENSMUSG00000005225
	chr6	ENSMUSG00000005362
	chr5	ENSMUSG00000005672
	chr7	ENSMUSG00000005686
	chr6	ENSMUSG00000005893
	chr16	ENSMUSG00000005980
	chr16	ENSMUSG00000005981
	chr7	ENSMUSG00000006095
	chr5	ENSMUSG00000006262
	chr8	ENSMUSG00000006273
	chr4	ENSMUSG00000006390
	chr4	ENSMUSG00000006398
	chr1	ENSMUSG00000006403
	chr1	ENSMUSG00000006412
	chr2	ENSMUSG00000006418
	chr9	ENSMUSG00000006676
	chrX	ENSMUSG00000006678
	chr13	ENSMUSG00000006717
	chr9	ENSMUSG00000006932
	chr9	ENSMUSG00000006941
	chr1	ENSMUSG00000007122
	chr5	ENSMUSG00000007415
	chr14	ENSMUSG00000007589
	chr11	ENSMUSG00000007739
	chr5	ENSMUSG00000007812
	chr11	ENSMUSG00000007850
	chr4	ENSMUSG00000007872
	chr4	ENSMUSG00000007880
	chr8	ENSMUSG00000008167
	chr18	ENSMUSG00000008301
	chr4	ENSMUSG00000008489
	chr13	ENSMUSG00000009470
	chr16	ENSMUSG00000009569
	chr9	ENSMUSG00000009741
	chr9	ENSMUSG00000009927
	chr9	ENSMUSG00000010054
	chr19	ENSMUSG00000010097
	chr19	ENSMUSG00000010110
	chr2	ENSMUSG00000010492
	chr3	ENSMUSG00000010538
	chr9	ENSMUSG00000010651
	chr5	ENSMUSG00000010721
	chr4	ENSMUSG00000011257
	chr8	ENSMUSG00000011837
	chr15	ENSMUSG00000011960
	chr2	ENSMUSG00000012350
	chr5	ENSMUSG00000012428
	chr7	ENSMUSG00000012640
	chr7	ENSMUSG00000013091
	chr11	ENSMUSG00000013418
	chr1	ENSMUSG00000013698
	chr6	ENSMUSG00000013736
	chr8	ENSMUSG00000013878
	chr1	ENSMUSG00000013997
	chr16	ENSMUSG00000014074
	chr11	ENSMUSG00000014195
	chr8	ENSMUSG00000014444
	chr6	ENSMUSG00000014551
	chr11	ENSMUSG00000014609
	chr13	ENSMUSG00000014850
	chr2	ENSMUSG00000014867
	chr2	ENSMUSG00000014873
	chr5	ENSMUSG00000014932
	chr5	ENSMUSG00000014956
	chr2	ENSMUSG00000014959
	chr8	ENSMUSG00000015023
	chr3	ENSMUSG00000015697
	chr7	ENSMUSG00000015721
	chr10	ENSMUSG00000015755
	chr14	ENSMUSG00000015759
	chr11	ENSMUSG00000015837
	chr5	ENSMUSG00000015880
	chr13	ENSMUSG00000015937
	chr1	ENSMUSG00000015961
	chr14	ENSMUSG00000015966
	chr14	ENSMUSG00000015970
	chr15	ENSMUSG00000016028
	chr5	ENSMUSG00000016128
	chr11	ENSMUSG00000016559
	chr7	ENSMUSG00000016626
	chr17	ENSMUSG00000016946
	chr11	ENSMUSG00000017291
	chr11	ENSMUSG00000017421
	chr11	ENSMUSG00000017548
	chr2	ENSMUSG00000017679
	chr11	ENSMUSG00000017686
	chr2	ENSMUSG00000017707
	chr11	ENSMUSG00000017715
	chr2	ENSMUSG00000017764
	chr11	ENSMUSG00000017837
	chr2	ENSMUSG00000017861
	chr15	ENSMUSG00000018040
	chr15	ENSMUSG00000018042
	chr13	ENSMUSG00000018102
	chr11	ENSMUSG00000018238
	chr11	ENSMUSG00000018362
	chr11	ENSMUSG00000018363
	chr11	ENSMUSG00000018379
	chr11	ENSMUSG00000018428
	chr11	ENSMUSG00000018481
	chr11	ENSMUSG00000018566
	chrX	ENSMUSG00000018595
	chr5	ENSMUSG00000018604
	chr11	ENSMUSG00000018648
	chr11	ENSMUSG00000018727
	chr19	ENSMUSG00000018821
	chr11	ENSMUSG00000018927
	chr11	ENSMUSG00000018931
	chr5	ENSMUSG00000018974
	chr13	ENSMUSG00000019132
	chr6	ENSMUSG00000019210
	chr3	ENSMUSG00000019232
	chr12	ENSMUSG00000019235
	chr8	ENSMUSG00000019261
	chr8	ENSMUSG00000019478
	chr3	ENSMUSG00000019528
	chr17	ENSMUSG00000019578
	chr12	ENSMUSG00000019718
	chr7	ENSMUSG00000019734
	chr10	ENSMUSG00000019775
	chr10	ENSMUSG00000019831
	chr10	ENSMUSG00000019852
	chr10	ENSMUSG00000019857
	chr10	ENSMUSG00000019894
	chr10	ENSMUSG00000019907
	chr10	ENSMUSG00000019978
	chr10	ENSMUSG00000020024
	chr10	ENSMUSG00000020038
	chr10	ENSMUSG00000020083
	chr10	ENSMUSG00000020114
	chr10	ENSMUSG00000020124
	chr11	ENSMUSG00000020128
	chr10	ENSMUSG00000020130
	chr10	ENSMUSG00000020132
	chr11	ENSMUSG00000020149
	chr10	ENSMUSG00000020166
	chr10	ENSMUSG00000020169
	chr10	ENSMUSG00000020171
	chr11	ENSMUSG00000020176
	chr10	ENSMUSG00000020189
	chr10	ENSMUSG00000020219
	chr10	ENSMUSG00000020226
	chr10	ENSMUSG00000020229
	chr10	ENSMUSG00000020230
	chr10	ENSMUSG00000020234
	chr10	ENSMUSG00000020235
	chr10	ENSMUSG00000020256
	chr11	ENSMUSG00000020267
	chr11	ENSMUSG00000020268
	chr11	ENSMUSG00000020283
	chr11	ENSMUSG00000020286
	chr11	ENSMUSG00000020288
	chr11	ENSMUSG00000020359
	chr11	ENSMUSG00000020361
	chr11	ENSMUSG00000020368
	chr11	ENSMUSG00000020380
	chr11	ENSMUSG00000020415
	chr11	ENSMUSG00000020434
	chr11	ENSMUSG00000020448
	chr11	ENSMUSG00000020454
	chr11	ENSMUSG00000020458
	chr11	ENSMUSG00000020474
	chr11	ENSMUSG00000020481
	chr11	ENSMUSG00000020483
	chr11	ENSMUSG00000020484
	chr11	ENSMUSG00000020525
	chr11	ENSMUSG00000020526
	chr11	ENSMUSG00000020546
	chr12	ENSMUSG00000020572
	chr12	ENSMUSG00000020594
	chr12	ENSMUSG00000020607
	chr12	ENSMUSG00000020608
	chr12	ENSMUSG00000020609
	chr12	ENSMUSG00000020629
	chr12	ENSMUSG00000020634
	chr12	ENSMUSG00000020646
	chr12	ENSMUSG00000020659
	chr12	ENSMUSG00000020673
	chr11	ENSMUSG00000020696
	chr11	ENSMUSG00000020697
	chr11	ENSMUSG00000020715
	chr11	ENSMUSG00000020719
	chr11	ENSMUSG00000020723
	chr11	ENSMUSG00000020738
	chr11	ENSMUSG00000020740
	chr11	ENSMUSG00000020752
	chr11	ENSMUSG00000020794
	chr11	ENSMUSG00000020838
	chr11	ENSMUSG00000020847
	chr11	ENSMUSG00000020863
	chr11	ENSMUSG00000020876
	chr12	ENSMUSG00000021003
	chr12	ENSMUSG00000021009
	chr12	ENSMUSG00000021068
	chr12	ENSMUSG00000021102
	chr12	ENSMUSG00000021109
	chr12	ENSMUSG00000021124
	chr12	ENSMUSG00000021125
	chr13	ENSMUSG00000021156
	chr12	ENSMUSG00000021192
	chr12	ENSMUSG00000021194
	chr12	ENSMUSG00000021203
	chr13	ENSMUSG00000021218
	chr12	ENSMUSG00000021235
	chr12	ENSMUSG00000021240
	chr12	ENSMUSG00000021242
	chr12	ENSMUSG00000021253
	chr12	ENSMUSG00000021263
	chr12	ENSMUSG00000021264
	chr12	ENSMUSG00000021271
	chr14	ENSMUSG00000021273
	chr12	ENSMUSG00000021286
	chr13	ENSMUSG00000021327
	chr13	ENSMUSG00000021361
	chr13	ENSMUSG00000021364
	chr13	ENSMUSG00000021366
	chr13	ENSMUSG00000021368
	chr13	ENSMUSG00000021371
	chr13	ENSMUSG00000021377
	chr13	ENSMUSG00000021385
	chr13	ENSMUSG00000021395
	chr13	ENSMUSG00000021408
	chr13	ENSMUSG00000021458
	chr13	ENSMUSG00000021461
	chr13	ENSMUSG00000021484
	chr13	ENSMUSG00000021509
	chr13	ENSMUSG00000021548
	chr13	ENSMUSG00000021555
	chr13	ENSMUSG00000021556
	chr13	ENSMUSG00000021578
	chr13	ENSMUSG00000021579
	chr13	ENSMUSG00000021591
	chr13	ENSMUSG00000021608
	chr13	ENSMUSG00000021669
	chr13	ENSMUSG00000021684
	chr13	ENSMUSG00000021712
	chr13	ENSMUSG00000021714
	chr13	ENSMUSG00000021756
	chr13	ENSMUSG00000021758
	chr14	ENSMUSG00000021771
	chr14	ENSMUSG00000021773
	chr14	ENSMUSG00000021774
	chr14	ENSMUSG00000021811
	chr14	ENSMUSG00000021814
	chr14	ENSMUSG00000021820
	chr14	ENSMUSG00000021823
	chr14	ENSMUSG00000021824
	chr14	ENSMUSG00000021843
	chr14	ENSMUSG00000021874
	chr14	ENSMUSG00000021898
	chr14	ENSMUSG00000021913
	chr14	ENSMUSG00000021928
	chr14	ENSMUSG00000021929
	chr14	ENSMUSG00000022002
	chr14	ENSMUSG00000022010
	chr14	ENSMUSG00000022020
	chr14	ENSMUSG00000022021
	chr14	ENSMUSG00000022022
	chr14	ENSMUSG00000022024
	chr14	ENSMUSG00000022033
	chr14	ENSMUSG00000022034
	chr14	ENSMUSG00000022040
	chr14	ENSMUSG00000022119
	chr14	ENSMUSG00000022124
	chr15	ENSMUSG00000022149
	chr14	ENSMUSG00000022177
	chr3	ENSMUSG00000022187
	chr15	ENSMUSG00000022195
	chr15	ENSMUSG00000022200
	chr15	ENSMUSG00000022231
	chr15	ENSMUSG00000022247
	chr15	ENSMUSG00000022248
	chr15	ENSMUSG00000022253
	chr15	ENSMUSG00000022272
	chr15	ENSMUSG00000022285
	chr15	ENSMUSG00000022292
	chr15	ENSMUSG00000022386
	chr15	ENSMUSG00000022391
	chr15	ENSMUSG00000022400
	chr15	ENSMUSG00000022419
	chr15	ENSMUSG00000022437
	chr15	ENSMUSG00000022455
	chr16	ENSMUSG00000022507
	chr16	ENSMUSG00000022516
	chr16	ENSMUSG00000022533
	chr16	ENSMUSG00000022542
	chr15	ENSMUSG00000022615
	chr16	ENSMUSG00000022656
	chr16	ENSMUSG00000022681
	chr16	ENSMUSG00000022698
	chr16	ENSMUSG00000022710
	chr16	ENSMUSG00000022715
	chr16	ENSMUSG00000022724
	chr16	ENSMUSG00000022747
	chr16	ENSMUSG00000022750
	chr16	ENSMUSG00000022803
	chr16	ENSMUSG00000022833
	chr16	ENSMUSG00000022858
	chr16	ENSMUSG00000022877
	chr16	ENSMUSG00000022887
	chr16	ENSMUSG00000022895
	chr16	ENSMUSG00000022938
	chr15	ENSMUSG00000023007
	chr15	ENSMUSG00000023008
	chr15	ENSMUSG00000023020
	chr15	ENSMUSG00000023030
	chr15	ENSMUSG00000023032
	chr15	ENSMUSG00000023050
	chr18	ENSMUSG00000023066
	chr3	ENSMUSG00000023084
	chrX	ENSMUSG00000023279
	chr19	ENSMUSG00000023307
	chr8	ENSMUSG00000023336
	chr5	ENSMUSG00000023452
	chr17	ENSMUSG00000023873
	chr17	ENSMUSG00000023927
	chr17	ENSMUSG00000023931
	chr17	ENSMUSG00000023944
	chr17	ENSMUSG00000023965
	chr17	ENSMUSG00000023971
	chr17	ENSMUSG00000023980
	chr17	ENSMUSG00000023991
	chr17	ENSMUSG00000023994
	chr17	ENSMUSG00000024048
	chr17	ENSMUSG00000024052
	chr17	ENSMUSG00000024056
	chr17	ENSMUSG00000024068
	chr17	ENSMUSG00000024077
	chr17	ENSMUSG00000024091
	chr17	ENSMUSG00000024096
	chr17	ENSMUSG00000024121
	chr17	ENSMUSG00000024127
	chr17	ENSMUSG00000024154
	chr17	ENSMUSG00000024181
	chr17	ENSMUSG00000024191
	chr17	ENSMUSG00000024194
	chr17	ENSMUSG00000024215
	chr17	ENSMUSG00000024248
	chr18	ENSMUSG00000024269
	chr18	ENSMUSG00000024270
	chr18	ENSMUSG00000024273
	chr18	ENSMUSG00000024290
	chr18	ENSMUSG00000024313
	chr18	ENSMUSG00000024354
	chr18	ENSMUSG00000024357
	chr18	ENSMUSG00000024359
	chr18	ENSMUSG00000024384
	chr18	ENSMUSG00000024410
	chr18	ENSMUSG00000024413
	chr18	ENSMUSG00000024423
	chr18	ENSMUSG00000024427
	chr18	ENSMUSG00000024456
	chr18	ENSMUSG00000024471
	chr18	ENSMUSG00000024472
	chr18	ENSMUSG00000024507
	chr18	ENSMUSG00000024513
	chr18	ENSMUSG00000024544
	chr19	ENSMUSG00000024642
	chr19	ENSMUSG00000024664
	chr19	ENSMUSG00000024681
	chr19	ENSMUSG00000024687
	chr19	ENSMUSG00000024694
	chr19	ENSMUSG00000024726
	chr19	ENSMUSG00000024734
	chr19	ENSMUSG00000024740
	chr19	ENSMUSG00000024781
	chr19	ENSMUSG00000024789
	chr19	ENSMUSG00000024790
	chr19	ENSMUSG00000024811
	chr19	ENSMUSG00000024824
	chr19	ENSMUSG00000024889
	chr19	ENSMUSG00000024908
	chr19	ENSMUSG00000024909
	chr19	ENSMUSG00000024944
	chr19	ENSMUSG00000024949
	chr19	ENSMUSG00000024968
	chr19	ENSMUSG00000025050
	chr19	ENSMUSG00000025083
	chr11	ENSMUSG00000025137
	chr11	ENSMUSG00000025144
	chr11	ENSMUSG00000025156
	chr19	ENSMUSG00000025157
	chr19	ENSMUSG00000025159
	chr19	ENSMUSG00000025188
	chr19	ENSMUSG00000025209
	chr19	ENSMUSG00000025220
	chr9	ENSMUSG00000025240
	chr9	ENSMUSG00000025243
	chr14	ENSMUSG00000025280
	chr4	ENSMUSG00000025330
	chr10	ENSMUSG00000025353
	chr10	ENSMUSG00000025354
	chr11	ENSMUSG00000025371
	chr10	ENSMUSG00000025402
	chr10	ENSMUSG00000025405
	chr10	ENSMUSG00000025422
	chr18	ENSMUSG00000025428
	chr13	ENSMUSG00000025451
	chr7	ENSMUSG00000025478
	chr14	ENSMUSG00000025544
	chr14	ENSMUSG00000025555
	chr11	ENSMUSG00000025577
	chr7	ENSMUSG00000025586
	chr6	ENSMUSG00000025609
	chr16	ENSMUSG00000025612
	chr5	ENSMUSG00000025747
	chr9	ENSMUSG00000025787
	chr8	ENSMUSG00000025812
	chr2	ENSMUSG00000025816
	chr2	ENSMUSG00000025817
	chr13	ENSMUSG00000025871
	chr13	ENSMUSG00000025875
	chr1	ENSMUSG00000025938
	chr1	ENSMUSG00000025981
	chr1	ENSMUSG00000026000
	chr1	ENSMUSG00000026004
	chr1	ENSMUSG00000026018
	chr1	ENSMUSG00000026029
	chr1	ENSMUSG00000026034
	chr1	ENSMUSG00000026072
	chr1	ENSMUSG00000026088
	chr1	ENSMUSG00000026110
	chr1	ENSMUSG00000026111
	chr1	ENSMUSG00000026117
	chr1	ENSMUSG00000026126
	chr1	ENSMUSG00000026127
	chr1	ENSMUSG00000026189
	chr1	ENSMUSG00000026201
	chr1	ENSMUSG00000026202
	chr1	ENSMUSG00000026209
	chr1	ENSMUSG00000026219
	chr1	ENSMUSG00000026234
	chr1	ENSMUSG00000026239
	chr1	ENSMUSG00000026271
	chr1	ENSMUSG00000026273
	chr1	ENSMUSG00000026277
	chr1	ENSMUSG00000026280
	chr1	ENSMUSG00000026281
	chr1	ENSMUSG00000026289
	chr1	ENSMUSG00000026301
	chr1	ENSMUSG00000026333
	chr1	ENSMUSG00000026360
	chr1	ENSMUSG00000026374
	chr1	ENSMUSG00000026385
	chr1	ENSMUSG00000026399
	chr1	ENSMUSG00000026427
	chr1	ENSMUSG00000026430
	chr1	ENSMUSG00000026434
	chr1	ENSMUSG00000026435
	chr1	ENSMUSG00000026473
	chr1	ENSMUSG00000026490
	chr1	ENSMUSG00000026500
	chr1	ENSMUSG00000026502
	chr1	ENSMUSG00000026532
	chr1	ENSMUSG00000026546
	chr1	ENSMUSG00000026554
	chr1	ENSMUSG00000026572
	chr1	ENSMUSG00000026580
	chr1	ENSMUSG00000026600
	chr1	ENSMUSG00000026605
	chr1	ENSMUSG00000026608
	chr1	ENSMUSG00000026634
	chr1	ENSMUSG00000026659
	chr2	ENSMUSG00000026672
	chr2	ENSMUSG00000026676
	chr1	ENSMUSG00000026687
	chr1	ENSMUSG00000026691
	chr1	ENSMUSG00000026697
	chr1	ENSMUSG00000026715
	chr2	ENSMUSG00000026718
	chr2	ENSMUSG00000026743
	chr2	ENSMUSG00000026751
	chr2	ENSMUSG00000026761
	chr2	ENSMUSG00000026779
	chr2	ENSMUSG00000026790
	chr2	ENSMUSG00000026848
	chr2	ENSMUSG00000026866
	chr2	ENSMUSG00000026885
	chr2	ENSMUSG00000026889
	chr2	ENSMUSG00000026924
	chr2	ENSMUSG00000026925
	chr2	ENSMUSG00000026956
	chr2	ENSMUSG00000026958
	chr2	ENSMUSG00000026969
	chr2	ENSMUSG00000026974
	chr2	ENSMUSG00000026975
	chr2	ENSMUSG00000026977
	chr2	ENSMUSG00000027009
	chr2	ENSMUSG00000027010
	chr2	ENSMUSG00000027012
	chr2	ENSMUSG00000027080
	chr2	ENSMUSG00000027088
	chr2	ENSMUSG00000027131
	chr2	ENSMUSG00000027196
	chr2	ENSMUSG00000027276
	chr2	ENSMUSG00000027306
	chr2	ENSMUSG00000027313
	chr2	ENSMUSG00000027326
	chr2	ENSMUSG00000027331
	chr2	ENSMUSG00000027356
	chr2	ENSMUSG00000027365
	chr2	ENSMUSG00000027379
	chr2	ENSMUSG00000027404
	chr2	ENSMUSG00000027424
	chr2	ENSMUSG00000027446
	chr2	ENSMUSG00000027489
	chr2	ENSMUSG00000027490
	chr2	ENSMUSG00000027510
	chr2	ENSMUSG00000027514
	chr3	ENSMUSG00000027552
	chr2	ENSMUSG00000027566
	chr2	ENSMUSG00000027583
	chr3	ENSMUSG00000027599
	chr3	ENSMUSG00000027630
	chr2	ENSMUSG00000027654
	chr2	ENSMUSG00000027661
	chr3	ENSMUSG00000027669
	chr3	ENSMUSG00000027679
	chr3	ENSMUSG00000027680
	chr3	ENSMUSG00000027698
	chr3	ENSMUSG00000027699
	chr3	ENSMUSG00000027708
	chr3	ENSMUSG00000027715
	chr3	ENSMUSG00000027752
	chr3	ENSMUSG00000027770
	chr3	ENSMUSG00000027797
	chr3	ENSMUSG00000027820
	chr3	ENSMUSG00000027852
	chr3	ENSMUSG00000027861
	chr3	ENSMUSG00000027871
	chr3	ENSMUSG00000027896
	chr3	ENSMUSG00000027937
	chr3	ENSMUSG00000028011
	chr3	ENSMUSG00000028035
	chr3	ENSMUSG00000028073
	chr3	ENSMUSG00000028078
	chr3	ENSMUSG00000028107
	chr3	ENSMUSG00000028108
	chr3	ENSMUSG00000028121
	chr3	ENSMUSG00000028134
	chr3	ENSMUSG00000028138
	chr3	ENSMUSG00000028140
	chr3	ENSMUSG00000028141
	chr3	ENSMUSG00000028152
	chr4	ENSMUSG00000028212
	chr4	ENSMUSG00000028221
	chr4	ENSMUSG00000028234
	chr4	ENSMUSG00000028251
	chr4	ENSMUSG00000028252
	chr4	ENSMUSG00000028259
	chr4	ENSMUSG00000028294
	chr4	ENSMUSG00000028327
	chr1	ENSMUSG00000028354
	chr4	ENSMUSG00000028358
	chr4	ENSMUSG00000028381
	chr4	ENSMUSG00000028410
	chr4	ENSMUSG00000028456
	chr4	ENSMUSG00000028457
	chr4	ENSMUSG00000028461
	chr4	ENSMUSG00000028464
	chr4	ENSMUSG00000028480
	chr4	ENSMUSG00000028492
	chr4	ENSMUSG00000028496
	chr4	ENSMUSG00000028517
	chr4	ENSMUSG00000028518
	chr4	ENSMUSG00000028542
	chr4	ENSMUSG00000028555
	chr4	ENSMUSG00000028557
	chr4	ENSMUSG00000028558
	chr4	ENSMUSG00000028559
	chr4	ENSMUSG00000028591
	chr4	ENSMUSG00000028645
	chr4	ENSMUSG00000028646
	chr4	ENSMUSG00000028655
	chr4	ENSMUSG00000028668
	chr4	ENSMUSG00000028693
	chr4	ENSMUSG00000028706
	chr4	ENSMUSG00000028755
	chr4	ENSMUSG00000028784
	chr4	ENSMUSG00000028788
	chr4	ENSMUSG00000028794
	chr4	ENSMUSG00000028820
	chr4	ENSMUSG00000028842
	chr4	ENSMUSG00000028857
	chr4	ENSMUSG00000028890
	chr4	ENSMUSG00000028910
	chr4	ENSMUSG00000028911
	chr5	ENSMUSG00000028959
	chr4	ENSMUSG00000028963
	chr4	ENSMUSG00000028967
	chr5	ENSMUSG00000028970
	chr5	ENSMUSG00000028973
	chr5	ENSMUSG00000028986
	chr5	ENSMUSG00000029004
	chr5	ENSMUSG00000029012
	chr5	ENSMUSG00000029014
	chr5	ENSMUSG00000029015
	chr4	ENSMUSG00000029050
	chr5	ENSMUSG00000029086
	chr5	ENSMUSG00000029089
	chr5	ENSMUSG00000029092
	chr5	ENSMUSG00000029098
	chr5	ENSMUSG00000029101
	chr5	ENSMUSG00000029102
	chr5	ENSMUSG00000029103
	chr5	ENSMUSG00000029104
	chr5	ENSMUSG00000029123
	chr5	ENSMUSG00000029130
	chr5	ENSMUSG00000029131
	chr5	ENSMUSG00000029135
	chr5	ENSMUSG00000029141
	chr5	ENSMUSG00000029192
	chr5	ENSMUSG00000029203
	chr5	ENSMUSG00000029204
	chr5	ENSMUSG00000029223
	chr5	ENSMUSG00000029227
	chr5	ENSMUSG00000029234
	chr5	ENSMUSG00000029249
	chr5	ENSMUSG00000029276
	chr5	ENSMUSG00000029320
	chr5	ENSMUSG00000029330
	chr5	ENSMUSG00000029359
	chr5	ENSMUSG00000029360
	chr5	ENSMUSG00000029361
	chr5	ENSMUSG00000029405
	chr5	ENSMUSG00000029416
	chr2	ENSMUSG00000029419
	chr5	ENSMUSG00000029430
	chr5	ENSMUSG00000029432
	chr5	ENSMUSG00000029433
	chr5	ENSMUSG00000029440
	chr5	ENSMUSG00000029449
	chr5	ENSMUSG00000029455
	chr5	ENSMUSG00000029466
	chr5	ENSMUSG00000029467
	chr5	ENSMUSG00000029474
	chr5	ENSMUSG00000029475
	chr5	ENSMUSG00000029504
	chr5	ENSMUSG00000029560
	chr5	ENSMUSG00000029561
	chr5	ENSMUSG00000029564
	chr5	ENSMUSG00000029597
	chr5	ENSMUSG00000029610
	chr6	ENSMUSG00000029629
	chr6	ENSMUSG00000029638
	chr5	ENSMUSG00000029644
	chr5	ENSMUSG00000029647
	chr5	ENSMUSG00000029657
	chr5	ENSMUSG00000029660
	chr6	ENSMUSG00000029672
	chr6	ENSMUSG00000029686
	chr6	ENSMUSG00000029687
	chr6	ENSMUSG00000029695
	chr5	ENSMUSG00000029705
	chr5	ENSMUSG00000029730
	chr6	ENSMUSG00000029759
	chr6	ENSMUSG00000029766
	chr6	ENSMUSG00000029804
	chr6	ENSMUSG00000029815
	chr6	ENSMUSG00000029823
	chr6	ENSMUSG00000029830
	chr6	ENSMUSG00000029832
	chr6	ENSMUSG00000029833
	chr6	ENSMUSG00000029909
	chr6	ENSMUSG00000029916
	chr6	ENSMUSG00000029918
	chr6	ENSMUSG00000029993
	chr6	ENSMUSG00000030000
	chr6	ENSMUSG00000030008
	chr6	ENSMUSG00000030020
	chr6	ENSMUSG00000030031
	chr6	ENSMUSG00000030060
	chr6	ENSMUSG00000030102
	chr6	ENSMUSG00000030138
	chr6	ENSMUSG00000030189
	chr6	ENSMUSG00000030214
	chr6	ENSMUSG00000030225
	chr6	ENSMUSG00000030246
	chr6	ENSMUSG00000030264
	chr6	ENSMUSG00000030269
	chr6	ENSMUSG00000030270
	chr6	ENSMUSG00000030279
	chr6	ENSMUSG00000030298
	chr6	ENSMUSG00000030304
	chr6	ENSMUSG00000030306
	chr6	ENSMUSG00000030324
	chr7	ENSMUSG00000030431
	chr7	ENSMUSG00000030432
	chr7	ENSMUSG00000030433
	chr7	ENSMUSG00000030435
	chr7	ENSMUSG00000030472
	chr7	ENSMUSG00000030491
	chr7	ENSMUSG00000030492
	chr7	ENSMUSG00000030493
	chr7	ENSMUSG00000030494
	chr7	ENSMUSG00000030556
	chr7	ENSMUSG00000030615
	chr7	ENSMUSG00000030649
	chr14	ENSMUSG00000030662
	chr7	ENSMUSG00000030726
	chr1	ENSMUSG00000030768
	chr7	ENSMUSG00000030781
	chr7	ENSMUSG00000030788
	chr7	ENSMUSG00000030801
	chr7	ENSMUSG00000030804
	chr7	ENSMUSG00000030811
	chr7	ENSMUSG00000030824
	chr7	ENSMUSG00000030826
	chr7	ENSMUSG00000030842
	chr7	ENSMUSG00000030851
	chr7	ENSMUSG00000030867
	chr7	ENSMUSG00000030909
	chr7	ENSMUSG00000030911
	chr7	ENSMUSG00000030917
	chr7	ENSMUSG00000030967
	chr7	ENSMUSG00000030981
	chr7	ENSMUSG00000031004
	chrX	ENSMUSG00000031010
	chr7	ENSMUSG00000031016
	chr7	ENSMUSG00000031085
	chrX	ENSMUSG00000031101
	chrX	ENSMUSG00000031103
	chrX	ENSMUSG00000031139
	chrX	ENSMUSG00000031144
	chrX	ENSMUSG00000031167
	chrX	ENSMUSG00000031176
	chrX	ENSMUSG00000031197
	chrX	ENSMUSG00000031264
	chr10	ENSMUSG00000031294
	chrX	ENSMUSG00000031353
	chrX	ENSMUSG00000031371
	chrX	ENSMUSG00000031372
	chrX	ENSMUSG00000031376
	chrX	ENSMUSG00000031393
	chr8	ENSMUSG00000031448
	chr8	ENSMUSG00000031451
	chr8	ENSMUSG00000031482
	chr8	ENSMUSG00000031486
	chr8	ENSMUSG00000031488
	chr8	ENSMUSG00000031508
	chr8	ENSMUSG00000031538
	chr8	ENSMUSG00000031556
	chr8	ENSMUSG00000031563
	chr8	ENSMUSG00000031570
	chr8	ENSMUSG00000031595
	chr8	ENSMUSG00000031596
	chr8	ENSMUSG00000031601
	chr8	ENSMUSG00000031652
	chr8	ENSMUSG00000031671
	chr8	ENSMUSG00000031672
	chr8	ENSMUSG00000031727
	chr8	ENSMUSG00000031749
	chr8	ENSMUSG00000031767
	chr8	ENSMUSG00000031809
	chr8	ENSMUSG00000031821
	chr8	ENSMUSG00000031837
	chr8	ENSMUSG00000031843
	chr8	ENSMUSG00000031876
	chr8	ENSMUSG00000031907
	chr8	ENSMUSG00000031924
	chr9	ENSMUSG00000031933
	chr9	ENSMUSG00000031935
	chr8	ENSMUSG00000031970
	chr8	ENSMUSG00000031980
	chr8	ENSMUSG00000031986
	chr9	ENSMUSG00000032002
	chr9	ENSMUSG00000032042
	chr9	ENSMUSG00000032050
	chr9	ENSMUSG00000032096
	chr9	ENSMUSG00000032097
	chr9	ENSMUSG00000032113
	chr9	ENSMUSG00000032126
	chr9	ENSMUSG00000032179
	chr9	ENSMUSG00000032181
	chr9	ENSMUSG00000032191
	chr9	ENSMUSG00000032192
	chr9	ENSMUSG00000032202
	chr9	ENSMUSG00000032218
	chr9	ENSMUSG00000032252
	chr9	ENSMUSG00000032254
	chr9	ENSMUSG00000032300
	chr9	ENSMUSG00000032306
	chr9	ENSMUSG00000032307
	chr9	ENSMUSG00000032309
	chr9	ENSMUSG00000032311
	chr9	ENSMUSG00000032316
	chr9	ENSMUSG00000032322
	chr9	ENSMUSG00000032324
	chr9	ENSMUSG00000032329
	chr9	ENSMUSG00000032348
	chr9	ENSMUSG00000032359
	chr9	ENSMUSG00000032387
	chr9	ENSMUSG00000032388
	chr9	ENSMUSG00000032393
	chr9	ENSMUSG00000032401
	chr9	ENSMUSG00000032402
	chr9	ENSMUSG00000032437
	chr9	ENSMUSG00000032475
	chr9	ENSMUSG00000032479
	chr9	ENSMUSG00000032480
	chr9	ENSMUSG00000032482
	chr9	ENSMUSG00000032491
	chr9	ENSMUSG00000032525
	chr9	ENSMUSG00000032526
	chr9	ENSMUSG00000032551
	chr9	ENSMUSG00000032556
	chr9	ENSMUSG00000032570
	chr9	ENSMUSG00000032571
	chr9	ENSMUSG00000032591
	chr9	ENSMUSG00000032604
	chr17	ENSMUSG00000032624
	chr7	ENSMUSG00000032637
	chr5	ENSMUSG00000032661
	chr2	ENSMUSG00000032680
	chr6	ENSMUSG00000032712
	chr17	ENSMUSG00000032717
	chr1	ENSMUSG00000032719
	chr13	ENSMUSG00000032745
	chr1	ENSMUSG00000032769
	chr7	ENSMUSG00000032776
	chr5	ENSMUSG00000032867
	chr2	ENSMUSG00000032869
	chr4	ENSMUSG00000032897
	chr18	ENSMUSG00000032900
	chr3	ENSMUSG00000032902
	chr1	ENSMUSG00000032908
	chr15	ENSMUSG00000032988
	chr4	ENSMUSG00000032998
	chr13	ENSMUSG00000032999
	chr1	ENSMUSG00000033061
	chr15	ENSMUSG00000033075
	chr8	ENSMUSG00000033106
	chr3	ENSMUSG00000033161
	chr2	ENSMUSG00000033268
	chr4	ENSMUSG00000033423
	chr10	ENSMUSG00000033427
	chr1	ENSMUSG00000033488
	chr13	ENSMUSG00000033499
	chr5	ENSMUSG00000033623
	chr18	ENSMUSG00000033632
	chr6	ENSMUSG00000033706
	chr1	ENSMUSG00000033722
	chr15	ENSMUSG00000033728
	chr12	ENSMUSG00000033731
	chr19	ENSMUSG00000033760
	chr8	ENSMUSG00000033763
	chr5	ENSMUSG00000033773
	chr6	ENSMUSG00000033788
	chr1	ENSMUSG00000033813
	chr7	ENSMUSG00000033847
	chr11	ENSMUSG00000033880
	chr7	ENSMUSG00000033916
	chr16	ENSMUSG00000033918
	chr1	ENSMUSG00000033952
	chr11	ENSMUSG00000033987
	chr5	ENSMUSG00000034021
	chr7	ENSMUSG00000034087
	chr1	ENSMUSG00000034088
	chr8	ENSMUSG00000034105
	chr8	ENSMUSG00000034112
	chrX	ENSMUSG00000034160
	chr11	ENSMUSG00000034187
	chr8	ENSMUSG00000034189
	chr16	ENSMUSG00000034206
	chr5	ENSMUSG00000034219
	chr8	ENSMUSG00000034224
	chr6	ENSMUSG00000034245
	chr17	ENSMUSG00000034265
	chrX	ENSMUSG00000034311
	chr3	ENSMUSG00000034317
	chr18	ENSMUSG00000034320
	chr15	ENSMUSG00000034333
	chr1	ENSMUSG00000034343
	chr3	ENSMUSG00000034349
	chr19	ENSMUSG00000034371
	chr15	ENSMUSG00000034429
	chr12	ENSMUSG00000034442
	chr16	ENSMUSG00000034473
	chr13	ENSMUSG00000034525
	chr9	ENSMUSG00000034563
	chr12	ENSMUSG00000034574
	chr11	ENSMUSG00000034587
	chr12	ENSMUSG00000034601
	chr11	ENSMUSG00000034614
	chr4	ENSMUSG00000034636
	chr3	ENSMUSG00000034640
	chr17	ENSMUSG00000034647
	chr18	ENSMUSG00000034653
	chr13	ENSMUSG00000034675
	chr7	ENSMUSG00000034690
	chr10	ENSMUSG00000034707
	chr5	ENSMUSG00000034724
	chr9	ENSMUSG00000034739
	chr10	ENSMUSG00000034764
	chr6	ENSMUSG00000034832
	chr10	ENSMUSG00000034854
	chr17	ENSMUSG00000034868
	chr4	ENSMUSG00000034871
	chr14	ENSMUSG00000034913
	chr7	ENSMUSG00000034990
	chr10	ENSMUSG00000035041
	chr7	ENSMUSG00000035064
	chr14	ENSMUSG00000035121
	chr8	ENSMUSG00000035151
	chr19	ENSMUSG00000035173
	chr7	ENSMUSG00000035177
	chr7	ENSMUSG00000035191
	chr7	ENSMUSG00000035227
	chr14	ENSMUSG00000035235
	chr4	ENSMUSG00000035275
	chr2	ENSMUSG00000035295
	chr7	ENSMUSG00000035354
	chr16	ENSMUSG00000035356
	chr2	ENSMUSG00000035399
	chr2	ENSMUSG00000035437
	chr5	ENSMUSG00000035505
	chr5	ENSMUSG00000035528
	chr10	ENSMUSG00000035529
	chr7	ENSMUSG00000035545
	chr12	ENSMUSG00000035614
	chr7	ENSMUSG00000035632
	chr4	ENSMUSG00000035696
	chr16	ENSMUSG00000035699
	chr7	ENSMUSG00000035713
	chr10	ENSMUSG00000035759
	chr17	ENSMUSG00000035842
	chr10	ENSMUSG00000035864
	chr17	ENSMUSG00000036036
	chr2	ENSMUSG00000036053
	chr1	ENSMUSG00000036104
	chr13	ENSMUSG00000036123
	chr10	ENSMUSG00000036168
	chr2	ENSMUSG00000036186
	chr2	ENSMUSG00000036202
	chr16	ENSMUSG00000036208
	chr8	ENSMUSG00000036246
	chr14	ENSMUSG00000036282
	chr11	ENSMUSG00000036309
	chrX	ENSMUSG00000036357
	chr3	ENSMUSG00000036432
	chr5	ENSMUSG00000036435
	chr18	ENSMUSG00000036585
	chr5	ENSMUSG00000036693
	chr15	ENSMUSG00000036698
	chr9	ENSMUSG00000036814
	chr2	ENSMUSG00000036850
	chr18	ENSMUSG00000036880
	chr4	ENSMUSG00000036905
	chr15	ENSMUSG00000036944
	chr5	ENSMUSG00000037007
	chr18	ENSMUSG00000037058
	chr3	ENSMUSG00000037072
	chr15	ENSMUSG00000037075
	chr2	ENSMUSG00000037110
	chr6	ENSMUSG00000037159
	chr6	ENSMUSG00000037172
	chr3	ENSMUSG00000037211
	chr18	ENSMUSG00000037236
	chr11	ENSMUSG00000037243
	chr11	ENSMUSG00000037278
	chr5	ENSMUSG00000037313
	chr11	ENSMUSG00000037331
	chr1	ENSMUSG00000037375
	chr9	ENSMUSG00000037419
	chr1	ENSMUSG00000037432
	chr2	ENSMUSG00000037514
	chr2	ENSMUSG00000037523
	chr3	ENSMUSG00000037531
	chr14	ENSMUSG00000037536
	chr14	ENSMUSG00000037544
	chr4	ENSMUSG00000037600
	chr10	ENSMUSG00000037608
	chr4	ENSMUSG00000037622
	chr14	ENSMUSG00000037628
	chr9	ENSMUSG00000037681
	chr5	ENSMUSG00000037685
	chr12	ENSMUSG00000037686
	chr4	ENSMUSG00000037692
	chr14	ENSMUSG00000037712
	chr14	ENSMUSG00000037722
	chr4	ENSMUSG00000037731
	chr12	ENSMUSG00000037735
	chr9	ENSMUSG00000037742
	chr10	ENSMUSG00000037747
	chr5	ENSMUSG00000037822
	chr11	ENSMUSG00000037857
	chr2	ENSMUSG00000037885
	chr12	ENSMUSG00000037957
	chr5	ENSMUSG00000037962
	chr13	ENSMUSG00000037989
	chr8	ENSMUSG00000038005
	chr10	ENSMUSG00000038010
	chr5	ENSMUSG00000038056
	chr6	ENSMUSG00000038074
	chr13	ENSMUSG00000038080
	chr9	ENSMUSG00000038112
	chr18	ENSMUSG00000038121
	chr16	ENSMUSG00000038127
	chr18	ENSMUSG00000038299
	chr3	ENSMUSG00000038304
	chr2	ENSMUSG00000038324
	chr4	ENSMUSG00000038330
	chr5	ENSMUSG00000038384
	chr3	ENSMUSG00000038393
	chr2	ENSMUSG00000038400
	chr6	ENSMUSG00000038507
	chr8	ENSMUSG00000038515
	chr5	ENSMUSG00000038525
	chr4	ENSMUSG00000038544
	chr13	ENSMUSG00000038546
	chr5	ENSMUSG00000038569
	chr10	ENSMUSG00000038587
	chr4	ENSMUSG00000038598
	chr1	ENSMUSG00000038608
	chr1	ENSMUSG00000038633
	chr6	ENSMUSG00000038641
	chr13	ENSMUSG00000038651
	chr13	ENSMUSG00000038683
	chr5	ENSMUSG00000038722
	chr1	ENSMUSG00000038733
	chr15	ENSMUSG00000038760
	chr5	ENSMUSG00000038770
	chr17	ENSMUSG00000038838
	chr6	ENSMUSG00000038871
	chr7	ENSMUSG00000038930
	chr7	ENSMUSG00000038943
	chr13	ENSMUSG00000038991
	chr11	ENSMUSG00000038994
	chr13	ENSMUSG00000039004
	chr2	ENSMUSG00000039063
	chr15	ENSMUSG00000039100
	chr3	ENSMUSG00000039103
	chr5	ENSMUSG00000039106
	chr2	ENSMUSG00000039108
	chr2	ENSMUSG00000039128
	chr6	ENSMUSG00000039159
	chr5	ENSMUSG00000039206
	chr17	ENSMUSG00000039218
	chr17	ENSMUSG00000039220
	chr11	ENSMUSG00000039230
	chrX	ENSMUSG00000039231
	chr13	ENSMUSG00000039233
	chr11	ENSMUSG00000039238
	chr14	ENSMUSG00000039308
	chr1	ENSMUSG00000039318
	chr8	ENSMUSG00000039328
	chr8	ENSMUSG00000039396
	chr9	ENSMUSG00000039452
	chr16	ENSMUSG00000039457
	chr16	ENSMUSG00000039473
	chr10	ENSMUSG00000039508
	chr5	ENSMUSG00000039563
	chr17	ENSMUSG00000039615
	chr1	ENSMUSG00000039630
	chr1	ENSMUSG00000039748
	chr4	ENSMUSG00000039759
	chr4	ENSMUSG00000039768
	chr17	ENSMUSG00000039770
	chr5	ENSMUSG00000039771
	chr15	ENSMUSG00000039801
	chr10	ENSMUSG00000039810
	chr10	ENSMUSG00000039835
	chr18	ENSMUSG00000039840
	chr10	ENSMUSG00000039910
	chr10	ENSMUSG00000039914
	chr4	ENSMUSG00000039936
	chr5	ENSMUSG00000039987
	chr6	ENSMUSG00000040029
	chr2	ENSMUSG00000040084
	chrX	ENSMUSG00000040147
	chr8	ENSMUSG00000040165
	chr2	ENSMUSG00000040174
	chr3	ENSMUSG00000040213
	chr9	ENSMUSG00000040219
	chr10	ENSMUSG00000040287
	chr9	ENSMUSG00000040325
	chr5	ENSMUSG00000040351
	chr14	ENSMUSG00000040380
	chr19	ENSMUSG00000040385
	chr8	ENSMUSG00000040396
	chr18	ENSMUSG00000040446
	chr4	ENSMUSG00000040455
	chr10	ENSMUSG00000040462
	chr8	ENSMUSG00000040467
	chr4	ENSMUSG00000040533
	chr7	ENSMUSG00000040601
	chr7	ENSMUSG00000040614
	chr14	ENSMUSG00000040651
	chr11	ENSMUSG00000040667
	chr16	ENSMUSG00000040681
	chr4	ENSMUSG00000040728
	chr14	ENSMUSG00000040760
	chr1	ENSMUSG00000040782
	chr14	ENSMUSG00000040818
	chrX	ENSMUSG00000040855
	chr4	ENSMUSG00000040935
	chr11	ENSMUSG00000040938
	chr3	ENSMUSG00000040943
	chr4	ENSMUSG00000040945
	chr18	ENSMUSG00000040957
	chr4	ENSMUSG00000041000
	chr18	ENSMUSG00000041225
	chr12	ENSMUSG00000041359
	chr6	ENSMUSG00000041372
	chr6	ENSMUSG00000041377
	chr12	ENSMUSG00000041415
	chr13	ENSMUSG00000041417
	chr1	ENSMUSG00000041498
	chr11	ENSMUSG00000041623
	chr14	ENSMUSG00000041625
	chr14	ENSMUSG00000041650
	chrX	ENSMUSG00000041700
	chrX	ENSMUSG00000041718
	chr5	ENSMUSG00000041740
	chr9	ENSMUSG00000041794
	chr9	ENSMUSG00000041837
	chr18	ENSMUSG00000041840
	chr12	ENSMUSG00000041846
	chr19	ENSMUSG00000041857
	chr1	ENSMUSG00000041879
	chr3	ENSMUSG00000041912
	chr18	ENSMUSG00000041915
	chr5	ENSMUSG00000041930
	chr3	ENSMUSG00000041977
	chr13	ENSMUSG00000041995
	chr11	ENSMUSG00000042032
	chr5	ENSMUSG00000042216
	chr6	ENSMUSG00000042279
	chr7	ENSMUSG00000042289
	chr1	ENSMUSG00000042305
	chr7	ENSMUSG00000042308
	chr12	ENSMUSG00000042320
	chr11	ENSMUSG00000042371
	chr11	ENSMUSG00000042377
	chr3	ENSMUSG00000042390
	chr13	ENSMUSG00000042417
	chr1	ENSMUSG00000042501
	chr2	ENSMUSG00000042548
	chr6	ENSMUSG00000042599
	chr7	ENSMUSG00000042606
	chr17	ENSMUSG00000042625
	chr4	ENSMUSG00000042707
	chr1	ENSMUSG00000042772
	chr2	ENSMUSG00000042851
	chr5	ENSMUSG00000043059
	chr15	ENSMUSG00000043091
	chr13	ENSMUSG00000043183
	chr13	ENSMUSG00000043190
	chr1	ENSMUSG00000043230
	chr10	ENSMUSG00000043259
	chr17	ENSMUSG00000043286
	chr3	ENSMUSG00000043300
	chr5	ENSMUSG00000043323
	chr9	ENSMUSG00000043331
	chr2	ENSMUSG00000043415
	chr7	ENSMUSG00000043432
	chr1	ENSMUSG00000043467
	chr6	ENSMUSG00000043505
	chr4	ENSMUSG00000043872
	chr14	ENSMUSG00000043881
	chr8	ENSMUSG00000043903
	chr5	ENSMUSG00000043913
	chr9	ENSMUSG00000043923
	chr7	ENSMUSG00000043964
	chr11	ENSMUSG00000044066
	chr7	ENSMUSG00000044139
	chr10	ENSMUSG00000044312
	chr5	ENSMUSG00000044339
	chr8	ENSMUSG00000044433
	chr10	ENSMUSG00000044544
	chr14	ENSMUSG00000044551
	chr13	ENSMUSG00000044566
	chr12	ENSMUSG00000044712
	chr15	ENSMUSG00000044726
	chr9	ENSMUSG00000044791
	chr13	ENSMUSG00000044934
	chr18	ENSMUSG00000044982
	chr7	ENSMUSG00000044997
	chr1	ENSMUSG00000045005
	chr17	ENSMUSG00000045036
	chr18	ENSMUSG00000045094
	chr6	ENSMUSG00000045100
	chr7	ENSMUSG00000045114
	chr10	ENSMUSG00000045193
	chr8	ENSMUSG00000045246
	chr8	ENSMUSG00000045248
	chr6	ENSMUSG00000045291
	chr15	ENSMUSG00000045350
	chr17	ENSMUSG00000045409
	chr2	ENSMUSG00000045464
	chr5	ENSMUSG00000045482
	chr16	ENSMUSG00000045625
	chr8	ENSMUSG00000045636
	chr6	ENSMUSG00000045709
	chr13	ENSMUSG00000045767
	chr6	ENSMUSG00000045962
	chr2	ENSMUSG00000045967
	chr8	ENSMUSG00000045969
	chr4	ENSMUSG00000045973
	chr15	ENSMUSG00000046034
	chr2	ENSMUSG00000046085
	chr4	ENSMUSG00000046133
	chr14	ENSMUSG00000046168
	chr17	ENSMUSG00000046201
	chr2	ENSMUSG00000046229
	chr19	ENSMUSG00000046230
	chr4	ENSMUSG00000046262
	chr19	ENSMUSG00000046324
	chr2	ENSMUSG00000046338
	chr16	ENSMUSG00000046516
	chr19	ENSMUSG00000046585
	chr11	ENSMUSG00000046605
	chr4	ENSMUSG00000046671
	chr4	ENSMUSG00000046694
	chr6	ENSMUSG00000046806
	chr7	ENSMUSG00000047026
	chr17	ENSMUSG00000047123
	chr3	ENSMUSG00000047213
	chr9	ENSMUSG00000047237
	chr19	ENSMUSG00000047368
	chr9	ENSMUSG00000047412
	chr1	ENSMUSG00000047443
	chr9	ENSMUSG00000047508
	chr1	ENSMUSG00000047539
	chr8	ENSMUSG00000047710
	chr7	ENSMUSG00000047721
	chr7	ENSMUSG00000047730
	chr11	ENSMUSG00000047759
	chr1	ENSMUSG00000047793
	chr4	ENSMUSG00000047799
	chr5	ENSMUSG00000047843
	chr15	ENSMUSG00000047878
	chr14	ENSMUSG00000047911
	chr16	ENSMUSG00000047953
	chrX	ENSMUSG00000048007
	chr7	ENSMUSG00000048012
	chr6	ENSMUSG00000048108
	chr3	ENSMUSG00000048109
	chr15	ENSMUSG00000048154
	chr1	ENSMUSG00000048174
	chr7	ENSMUSG00000048236
	chr13	ENSMUSG00000048264
	chr13	ENSMUSG00000048280
	chr7	ENSMUSG00000048398
	chr4	ENSMUSG00000048485
	chr10	ENSMUSG00000048701
	chr10	ENSMUSG00000048756
	chr2	ENSMUSG00000048911
	chr14	ENSMUSG00000049092
	chr12	ENSMUSG00000049106
	chr19	ENSMUSG00000049164
	chr4	ENSMUSG00000049225
	chr3	ENSMUSG00000049300
	chr1	ENSMUSG00000049439
	chr13	ENSMUSG00000049539
	chr8	ENSMUSG00000049577
	chr4	ENSMUSG00000049649
	chr8	ENSMUSG00000049717
	chr11	ENSMUSG00000049721
	chr7	ENSMUSG00000049728
	chr7	ENSMUSG00000049739
	chr11	ENSMUSG00000049755
	chr2	ENSMUSG00000049950
	chr1	ENSMUSG00000050217
	chr14	ENSMUSG00000050335
	chr8	ENSMUSG00000050357
	chr2	ENSMUSG00000050468
	chr9	ENSMUSG00000050471
	chr9	ENSMUSG00000050503
	chr5	ENSMUSG00000050677
	chr15	ENSMUSG00000050697
	chr17	ENSMUSG00000050705
	chr9	ENSMUSG00000050730
	chr2	ENSMUSG00000050772
	chr1	ENSMUSG00000050777
	chr6	ENSMUSG00000050786
	chr4	ENSMUSG00000050810
	chr4	ENSMUSG00000050812
	chr11	ENSMUSG00000050830
	chr15	ENSMUSG00000050891
	chr8	ENSMUSG00000050930
	chr3	ENSMUSG00000051000
	chr6	ENSMUSG00000051169
	chr7	ENSMUSG00000051184
	chr7	ENSMUSG00000051200
	chr13	ENSMUSG00000051335
	chr5	ENSMUSG00000051391
	chr5	ENSMUSG00000051498
	chr4	ENSMUSG00000051517
	chr1	ENSMUSG00000051616
	chr11	ENSMUSG00000051650
	chr8	ENSMUSG00000051671
	chr2	ENSMUSG00000051747
	chr3	ENSMUSG00000051788
	chr11	ENSMUSG00000051832
	chr6	ENSMUSG00000051844
	chr3	ENSMUSG00000051860
	chr12	ENSMUSG00000051890
	chr15	ENSMUSG00000051920
	chr16	ENSMUSG00000051989
	chr18	ENSMUSG00000052026
	chr6	ENSMUSG00000052144
	chr11	ENSMUSG00000052298
	chr1	ENSMUSG00000052331
	chr12	ENSMUSG00000052392
	chr1	ENSMUSG00000052423
	chr3	ENSMUSG00000052430
	chr8	ENSMUSG00000052616
	chr1	ENSMUSG00000052688
	chr6	ENSMUSG00000052763
	chr5	ENSMUSG00000052783
	chr1	ENSMUSG00000053024
	chr6	ENSMUSG00000053063
	chr9	ENSMUSG00000053199
	chr5	ENSMUSG00000053214
	chr14	ENSMUSG00000053253
	chr1	ENSMUSG00000053332
	chr5	ENSMUSG00000053334
	chr7	ENSMUSG00000053367
	chr15	ENSMUSG00000053411
	chr8	ENSMUSG00000053490
	chr19	ENSMUSG00000053536
	chr10	ENSMUSG00000053603
	chr18	ENSMUSG00000053624
	chr9	ENSMUSG00000053646
	chr2	ENSMUSG00000053675
	chr9	ENSMUSG00000053716
	chr11	ENSMUSG00000053838
	chr7	ENSMUSG00000053877
	chr1	ENSMUSG00000053925
	chr9	ENSMUSG00000054087
	chr7	ENSMUSG00000054102
	chr17	ENSMUSG00000054142
	chr12	ENSMUSG00000054150
	chr7	ENSMUSG00000054385
	chr1	ENSMUSG00000054387
	chr2	ENSMUSG00000054457
	chr14	ENSMUSG00000054509
	chr2	ENSMUSG00000054582
	chr8	ENSMUSG00000054648
	chr8	ENSMUSG00000054717
	chrX	ENSMUSG00000054737
	chr5	ENSMUSG00000054814
	chr15	ENSMUSG00000055024
	chr5	ENSMUSG00000055204
	chr6	ENSMUSG00000055239
	chr4	ENSMUSG00000055296
	chr7	ENSMUSG00000055323
	chr6	ENSMUSG00000055403
	chr11	ENSMUSG00000055415
	chr14	ENSMUSG00000055717
	chr8	ENSMUSG00000055835
	chr17	ENSMUSG00000055839
	chr10	ENSMUSG00000055862
	chr6	ENSMUSG00000055912
	chr19	ENSMUSG00000055933
	chr5	ENSMUSG00000056014
	chr8	ENSMUSG00000056018
	chr8	ENSMUSG00000056019
	chr6	ENSMUSG00000056091
	chr18	ENSMUSG00000056124
	chr11	ENSMUSG00000056158
	chr19	ENSMUSG00000056209
	chr5	ENSMUSG00000056310
	chr7	ENSMUSG00000056383
	chr17	ENSMUSG00000056692
	chr5	ENSMUSG00000056735
	chr8	ENSMUSG00000056820
	chr15	ENSMUSG00000056851
	chr10	ENSMUSG00000056888
	chr8	ENSMUSG00000057060
	chr13	ENSMUSG00000057069
	chr1	ENSMUSG00000057173
	chr7	ENSMUSG00000057195
	chr17	ENSMUSG00000057246
	chr4	ENSMUSG00000057280
	chr17	ENSMUSG00000057863
	chr9	ENSMUSG00000057933
	chr12	ENSMUSG00000057963
	chr13	ENSMUSG00000058022
	chr5	ENSMUSG00000058291
	chr8	ENSMUSG00000058301
	chr1	ENSMUSG00000058407
	chr9	ENSMUSG00000058587
	chr2	ENSMUSG00000058594
	chr2	ENSMUSG00000058620
	chr15	ENSMUSG00000058655
	chr12	ENSMUSG00000058669
	chr13	ENSMUSG00000058672
	chr17	ENSMUSG00000058704
	chr2	ENSMUSG00000058793
	chr10	ENSMUSG00000058806
	chr6	ENSMUSG00000058831
	chr4	ENSMUSG00000059218
	chr7	ENSMUSG00000059273
	chr13	ENSMUSG00000059288
	chr11	ENSMUSG00000059474
	chr1	ENSMUSG00000059503
	chr9	ENSMUSG00000059547
	chr14	ENSMUSG00000059674
	chr7	ENSMUSG00000059772
	chr11	ENSMUSG00000059796
	chr8	ENSMUSG00000059897
	chr3	ENSMUSG00000059921
	chr5	ENSMUSG00000059991
	chr2	ENSMUSG00000060029
	chr8	ENSMUSG00000060098
	chr5	ENSMUSG00000060152
	chr2	ENSMUSG00000060445
	chr10	ENSMUSG00000060487
	chr7	ENSMUSG00000060508
	chr1	ENSMUSG00000060519
	chr13	ENSMUSG00000060639
	chr16	ENSMUSG00000060657
	chr1	ENSMUSG00000060743
	chr7	ENSMUSG00000060860
	chr12	ENSMUSG00000060863
	chrX	ENSMUSG00000060890
	chr10	ENSMUSG00000060935
	chr1	ENSMUSG00000060985
	chr8	ENSMUSG00000061048
	chr17	ENSMUSG00000061126
	chr17	ENSMUSG00000061130
	chr10	ENSMUSG00000061315
	chr6	ENSMUSG00000061436
	chr19	ENSMUSG00000061451
	chr11	ENSMUSG00000061666
	chr9	ENSMUSG00000061701
	chr7	ENSMUSG00000061787
	chr18	ENSMUSG00000061802
	chr2	ENSMUSG00000061809
	chr4	ENSMUSG00000061859
	chr5	ENSMUSG00000061898
	chr17	ENSMUSG00000061950
	chr12	ENSMUSG00000062054
	chr17	ENSMUSG00000062078
	chr17	ENSMUSG00000062202
	chr17	ENSMUSG00000062252
	chr9	ENSMUSG00000062275
	chr8	ENSMUSG00000062380
	chr11	ENSMUSG00000062391
	chr5	ENSMUSG00000062604
	chr17	ENSMUSG00000062753
	chr9	ENSMUSG00000062867
	chr1	ENSMUSG00000062963
	chr14	ENSMUSG00000063106
	chr13	ENSMUSG00000063200
	chr7	ENSMUSG00000063305
	chr10	ENSMUSG00000063334
	chr2	ENSMUSG00000063364
	chr5	ENSMUSG00000063430
	chr6	ENSMUSG00000063455
	chr7	ENSMUSG00000063550
	chr6	ENSMUSG00000063870
	chr5	ENSMUSG00000063935
	chr2	ENSMUSG00000063972
	chr10	ENSMUSG00000064030
	chr16	ENSMUSG00000064061
	chr10	ENSMUSG00000064065
	chr19	ENSMUSG00000064105
	chr13	ENSMUSG00000064140
	chr9	ENSMUSG00000064145
	chr6	ENSMUSG00000064177
	chr2	ENSMUSG00000064263
	chr7	ENSMUSG00000064307
	chr17	ENSMUSG00000064308
	chr8	ENSMUSG00000065954
	chr4	ENSMUSG00000065990
	chr12	ENSMUSG00000066027
	chr4	ENSMUSG00000066031
	chr17	ENSMUSG00000066057
	chr9	ENSMUSG00000066235
	chr12	ENSMUSG00000066359
	chr12	ENSMUSG00000066441
	chr9	ENSMUSG00000066510
	chr7	ENSMUSG00000066568
	chr5	ENSMUSG00000066867
	chr5	ENSMUSG00000067219
	chr1	ENSMUSG00000067336
	chr9	ENSMUSG00000067399
	chr17	ENSMUSG00000067430
	chr19	ENSMUSG00000067529
	chr1	ENSMUSG00000067653
	chr6	ENSMUSG00000067702
	chr15	ENSMUSG00000067713
	chrX	ENSMUSG00000067878
	chr17	ENSMUSG00000068036
	chr6	ENSMUSG00000068180
	chr13	ENSMUSG00000068184
	chr6	ENSMUSG00000068302
	chr15	ENSMUSG00000068391
	chr3	ENSMUSG00000068823
	chr2	ENSMUSG00000068882
	chr2	ENSMUSG00000068966
	chr3	ENSMUSG00000069114
	chr13	ENSMUSG00000069237
	chr11	ENSMUSG00000069476
	chr8	ENSMUSG00000069633
	chr17	ENSMUSG00000069729
	chr9	ENSMUSG00000070283
	chr9	ENSMUSG00000070284
	chr9	ENSMUSG00000070298
	chr9	ENSMUSG00000070324
	chr7	ENSMUSG00000070427
	chr7	ENSMUSG00000070520
	chr1	ENSMUSG00000070524
	chr2	ENSMUSG00000070544
	chr5	ENSMUSG00000070733
	chr4	ENSMUSG00000070972
	chr6	ENSMUSG00000070995
	chr10	ENSMUSG00000071072
	chr12	ENSMUSG00000071235
	chr14	ENSMUSG00000071262
	chr10	ENSMUSG00000071340
	chr10	ENSMUSG00000071369
	chr19	ENSMUSG00000071657
	chr19	ENSMUSG00000071658
	chr19	ENSMUSG00000071659
	chr19	ENSMUSG00000071660
	chr19	ENSMUSG00000071661
	chr19	ENSMUSG00000071662
	chr18	ENSMUSG00000071856
	chr11	ENSMUSG00000071866
	chr1	ENSMUSG00000072258
	chr16	ENSMUSG00000072419
	chr19	ENSMUSG00000072437
	chr15	ENSMUSG00000072501
	chr6	ENSMUSG00000072679
	chr11	ENSMUSG00000072753
	chr6	ENSMUSG00000072872
	chr5	ENSMUSG00000072889
	chrX	ENSMUSG00000073027
	chr6	ENSMUSG00000073144
	chr5	ENSMUSG00000073174
	chrX	ENSMUSG00000073274
	chr17	ENSMUSG00000073377
	chr18	ENSMUSG00000073529
	chr1	ENSMUSG00000073702
	chr7	ENSMUSG00000073856
	chr7	ENSMUSG00000073896
	chr7	ENSMUSG00000073914
	chr7	ENSMUSG00000073998
	chr9	ENSMUSG00000074028
	chr9	ENSMUSG00000074059
	chr9	ENSMUSG00000074060
	chr9	ENSMUSG00000074061
	chr9	ENSMUSG00000074062
	chr9	ENSMUSG00000074102
	chr8	ENSMUSG00000074127
	chr8	ENSMUSG00000074217
	chr7	ENSMUSG00000074283
	chr9	ENSMUSG00000074354
	chr7	ENSMUSG00000074366
	chr3	ENSMUSG00000074398
	chr7	ENSMUSG00000074406
	chr9	ENSMUSG00000074452
	chr3	ENSMUSG00000074466
	chr3	ENSMUSG00000074489
	chr3	ENSMUSG00000074513
	chr2	ENSMUSG00000074578
	chr2	ENSMUSG00000074649
	chr2	ENSMUSG00000074656
	chr2	ENSMUSG00000074671
	chr2	ENSMUSG00000074681
	chr2	ENSMUSG00000074682
	chr13	ENSMUSG00000074895
	chr10	ENSMUSG00000074919
	chr2	ENSMUSG00000074994
	chr16	ENSMUSG00000075002
	chr2	ENSMUSG00000075040
	chr16	ENSMUSG00000075395
	chr15	ENSMUSG00000075427
	chr14	ENSMUSG00000075512
	chr12	ENSMUSG00000076432
	chr17	ENSMUSG00000076439
	chr4	ENSMUSG00000077323
	chr11	ENSMUSG00000078157
	chr17	ENSMUSG00000078247
	chr10	ENSMUSG00000078427
	chr4	ENSMUSG00000078515
	chr11	ENSMUSG00000078572
	chr3	ENSMUSG00000078578
	chr4	ENSMUSG00000078588
	chr4	ENSMUSG00000078612
	chr7	ENSMUSG00000078630
	chr3	ENSMUSG00000078784
	chr7	ENSMUSG00000078795
	chr7	ENSMUSG00000078813
	chr7	ENSMUSG00000078817
	chr11	ENSMUSG00000078853
	chr15	ENSMUSG00000078925
	chr2	ENSMUSG00000078949
	chr13	ENSMUSG00000078958
	chr15	ENSMUSG00000079020
	chr1	ENSMUSG00000079164
	chr5	ENSMUSG00000079215
	chr5	ENSMUSG00000079278
	chr6	ENSMUSG00000079299
	chr6	ENSMUSG00000079523
	chr17	ENSMUSG00000079553
	chr9	ENSMUSG00000079592
	chr17	ENSMUSG00000079605
	chr18	ENSMUSG00000079614
	chr1	ENSMUSG00000079658
	chr9	ENSMUSG00000079741
	chrX	ENSMUSG00000081044
	chr2	ENSMUSG00000081313
	chr5	ENSMUSG00000081849
	chr2	ENSMUSG00000082079
	chr4	ENSMUSG00000082119
	chr5	ENSMUSG00000082305
	chr5	ENSMUSG00000083012
	chrX	ENSMUSG00000083249
	chr2	ENSMUSG00000083722
	chr4	ENSMUSG00000083725
	chr2	ENSMUSG00000083893
	chr11	ENSMUSG00000083899
	chr4	ENSMUSG00000084208
	chr4	ENSMUSG00000084758
	chr14	ENSMUSG00000084775
	chr16	ENSMUSG00000084790
	chr9	ENSMUSG00000084847
	chr4	ENSMUSG00000084854
	chr14	ENSMUSG00000084902
	chr9	ENSMUSG00000084913
	chr13	ENSMUSG00000084949
	chr8	ENSMUSG00000084960
	chr4	ENSMUSG00000084968
	chr2	ENSMUSG00000085028
	chr11	ENSMUSG00000085143
	chr9	ENSMUSG00000085168
	chr6	ENSMUSG00000085264
	chr6	ENSMUSG00000085321
	chr4	ENSMUSG00000085334
	chr5	ENSMUSG00000085352
	chr5	ENSMUSG00000085376
	chr4	ENSMUSG00000085378
	chr2	ENSMUSG00000085383
	chr4	ENSMUSG00000085408
	chr11	ENSMUSG00000085419
	chr2	ENSMUSG00000085448
	chr10	ENSMUSG00000085454
	chr4	ENSMUSG00000085505
	chr11	ENSMUSG00000085533
	chr12	ENSMUSG00000085539
	chr6	ENSMUSG00000085600
	chr11	ENSMUSG00000085628
	chr2	ENSMUSG00000085656
	chr6	ENSMUSG00000085658
	chr4	ENSMUSG00000085667
	chr8	ENSMUSG00000085672
	chr4	ENSMUSG00000085714
	chr11	ENSMUSG00000085762
	chr12	ENSMUSG00000085793
	chr2	ENSMUSG00000085818
	chr4	ENSMUSG00000085875
	chr16	ENSMUSG00000085884
	chr17	ENSMUSG00000085932
	chr5	ENSMUSG00000085957
	chr11	ENSMUSG00000086025
	chr2	ENSMUSG00000086109
	chr15	ENSMUSG00000086125
	chr1	ENSMUSG00000086145
	chr9	ENSMUSG00000086158
	chr2	ENSMUSG00000086179
	chr3	ENSMUSG00000086181
	chr5	ENSMUSG00000086220
	chr9	ENSMUSG00000086228
	chr9	ENSMUSG00000086236
	chr11	ENSMUSG00000086255
	chr2	ENSMUSG00000086329
	chr6	ENSMUSG00000086429
	chr5	ENSMUSG00000086446
	chr2	ENSMUSG00000086454
	chr2	ENSMUSG00000086462
	chr6	ENSMUSG00000086582
	chr7	ENSMUSG00000086628
	chr7	ENSMUSG00000086631
	chr2	ENSMUSG00000086638
	chr9	ENSMUSG00000086648
	chr13	ENSMUSG00000086649
	chr5	ENSMUSG00000086655
	chr7	ENSMUSG00000086662
	chr1	ENSMUSG00000086727
	chr5	ENSMUSG00000086753
	chr8	ENSMUSG00000086773
	chr2	ENSMUSG00000086800
	chr1	ENSMUSG00000086825
	chr11	ENSMUSG00000086826
	chr11	ENSMUSG00000086841
	chr8	ENSMUSG00000086842
	chr5	ENSMUSG00000086847
	chr4	ENSMUSG00000086850
	chr11	ENSMUSG00000086920
	chr3	ENSMUSG00000086923
	chr19	ENSMUSG00000086938
	chr4	ENSMUSG00000086940
	chr6	ENSMUSG00000086946
	chrX	ENSMUSG00000086959
	chr11	ENSMUSG00000086962
	chr2	ENSMUSG00000086969
	chr8	ENSMUSG00000087026
	chr11	ENSMUSG00000087050
	chr2	ENSMUSG00000087086
	chr1	ENSMUSG00000087093
	chr2	ENSMUSG00000087164
	chr16	ENSMUSG00000087168
	chr4	ENSMUSG00000087171
	chr13	ENSMUSG00000087173
	chr4	ENSMUSG00000087180
	chrX	ENSMUSG00000087193
	chr1	ENSMUSG00000087199
	chr2	ENSMUSG00000087219
	chr4	ENSMUSG00000087241
	chr2	ENSMUSG00000087246
	chr3	ENSMUSG00000087260
	chr11	ENSMUSG00000087296
	chr4	ENSMUSG00000087316
	chr13	ENSMUSG00000087334
	chr6	ENSMUSG00000087341
	chr19	ENSMUSG00000087367
	chrX	ENSMUSG00000087368
	chr4	ENSMUSG00000087385
	chrX	ENSMUSG00000087401
	chr11	ENSMUSG00000087434
	chr2	ENSMUSG00000087442
	chr15	ENSMUSG00000087444
	chrX	ENSMUSG00000087522
	chr7	ENSMUSG00000087530
	chr11	ENSMUSG00000087596
	chr18	ENSMUSG00000087597
	chr7	ENSMUSG00000087598
	chr5	ENSMUSG00000087601
	chr17	ENSMUSG00000087615
	chr2	ENSMUSG00000087617
	chrX	ENSMUSG00000087644
	chr1	ENSMUSG00000087691
	chr4	ENSMUSG00000087698
	chr3	ENSMUSG00000089737
	chr2	ENSMUSG00000089762
	chr5	ENSMUSG00000089798
	chr9	ENSMUSG00000089865
	chr13	ENSMUSG00000089875
	chr2	ENSMUSG00000089917
	chr6	ENSMUSG00000090019
	chr14	ENSMUSG00000090038
	chr17	ENSMUSG00000090083
	chr5	ENSMUSG00000090086
	chr14	ENSMUSG00000090104
	chr6	ENSMUSG00000090194
	chr9	ENSMUSG00000090207
	chr1	ENSMUSG00000090208
	chr2	ENSMUSG00000090248
	chr6	ENSMUSG00000090254
	chr8	ENSMUSG00000090290
	chr10	ENSMUSG00000090298
	chr17	ENSMUSG00000090675
	chr12	ENSMUSG00000090843
	chr14	ENSMUSG00000090861
	chr6	ENSMUSG00000090891
	chr5	ENSMUSG00000090963
	chr5	ENSMUSG00000090981
	chr17	ENSMUSG00000091078
	chr4	ENSMUSG00000091237
	chr9	ENSMUSG00000091345
	chr7	ENSMUSG00000091474
	chr8	ENSMUSG00000091514
	chr8	ENSMUSG00000091764
	chr1	ENSMUSG00000091993
	chr9	ENSMUSG00000092258
	chr8	ENSMUSG00000092260
	chr17	ENSMUSG00000092284
	chr9	ENSMUSG00000092310
	chr19	ENSMUSG00000092341
	chr5	ENSMUSG00000092354
	chr17	ENSMUSG00000092389
	chr11	ENSMUSG00000092455
	chr12	ENSMUSG00000092515
	chr17	ENSMUSG00000092564
	chr5	ENSMUSG00000092570
	chr9	ENSMUSG00000092622
	chr6	ENSMUSG00000093535
	chr6	ENSMUSG00000093661
	chr19	ENSMUSG00000093772
	chr3	ENSMUSG00000093865
	chr13	ENSMUSG00000094870
	chr9	ENSMUSG00000094992
	chr17	ENSMUSG00000095687
	chr6	ENSMUSG00000096010
	chr15	ENSMUSG00000096111
	chr1	ENSMUSG00000096141
	chr15	ENSMUSG00000096210
	chr17	ENSMUSG00000096278
	chr15	ENSMUSG00000096956
	chr8	ENSMUSG00000097000
	chr10	ENSMUSG00000097007
	chr3	ENSMUSG00000097032
	chr5	ENSMUSG00000097035
	chr15	ENSMUSG00000097039
	chr3	ENSMUSG00000097040
	chr18	ENSMUSG00000097043
	chr15	ENSMUSG00000097068
	chr10	ENSMUSG00000097129
	chr1	ENSMUSG00000097229
	chr8	ENSMUSG00000097262
	chr5	ENSMUSG00000097271
	chrX	ENSMUSG00000097342
	chr13	ENSMUSG00000097375
	chr15	ENSMUSG00000097414
	chr7	ENSMUSG00000097415
	chr1	ENSMUSG00000097435
	chr9	ENSMUSG00000097445
	chr9	ENSMUSG00000097467
	chr8	ENSMUSG00000097500
	chr15	ENSMUSG00000097536
	chr6	ENSMUSG00000097548
	chr6	ENSMUSG00000097569
	chr14	ENSMUSG00000097589
	chr18	ENSMUSG00000097610
	chr9	ENSMUSG00000097617
	chr15	ENSMUSG00000097619
	chr8	ENSMUSG00000097637
	chr9	ENSMUSG00000097665
	chr5	ENSMUSG00000097673
	chr17	ENSMUSG00000097676
	chr17	ENSMUSG00000097727
	chr19	ENSMUSG00000097740
	chr14	ENSMUSG00000097743
	chr18	ENSMUSG00000097748
	chr12	ENSMUSG00000097762
	chr6	ENSMUSG00000097763
	chr5	ENSMUSG00000097772
	chr8	ENSMUSG00000097773
	chr9	ENSMUSG00000097820
	chr13	ENSMUSG00000097848
	chr2	ENSMUSG00000098004
	chrX	ENSMUSG00000098023
	chr17	ENSMUSG00000098090
	chr18	ENSMUSG00000098284
	chr9	ENSMUSG00000098332
	chr17	ENSMUSG00000098374
	chr11	ENSMUSG00000098650
	chr8	ENSMUSG00000098684
	chr6	ENSMUSG00000098715
	chr8	ENSMUSG00000099207
	chr17	ENSMUSG00000099329
	chr12	ENSMUSG00000099407
	chr2	ENSMUSG00000099470
	chr1	ENSMUSG00000099473
	chr5	ENSMUSG00000099516
	chr1	ENSMUSG00000099552
	chr9	ENSMUSG00000099564
	chr1	ENSMUSG00000099591
	chr13	ENSMUSG00000099639
	chr7	ENSMUSG00000099803
	chr1	ENSMUSG00000099922
	chr4	ENSMUSG00000099937
	chr1	ENSMUSG00000099950
	chr14	ENSMUSG00000099994
	chr1	ENSMUSG00000100037
	chr3	ENSMUSG00000100188
	chr1	ENSMUSG00000100204
	chr9	ENSMUSG00000100279
	chr1	ENSMUSG00000100301
	chr18	ENSMUSG00000100430
	chr1	ENSMUSG00000100457
	chr1	ENSMUSG00000100553
	chr10	ENSMUSG00000100558
	chr15	ENSMUSG00000100603
	chr1	ENSMUSG00000100679
	chr1	ENSMUSG00000100819
	chr6	ENSMUSG00000100876
	chr1	ENSMUSG00000100927
	chr1	ENSMUSG00000101102
	chr17	ENSMUSG00000101133
	chr7	ENSMUSG00000101166
	chr1	ENSMUSG00000101223
	chr7	ENSMUSG00000101225
	chr1	ENSMUSG00000101257
	chr1	ENSMUSG00000101344
	chr9	ENSMUSG00000101365
	chr9	ENSMUSG00000101581
	chr10	ENSMUSG00000101636
	chr1	ENSMUSG00000101662
	chr1	ENSMUSG00000101674
	chr5	ENSMUSG00000101683
	chr1	ENSMUSG00000101768
	chr7	ENSMUSG00000101845
	chr1	ENSMUSG00000102052
	chr1	ENSMUSG00000102140
	chr14	ENSMUSG00000102151
	chr3	ENSMUSG00000102181
	chr7	ENSMUSG00000102252
	chr1	ENSMUSG00000102336
	chr1	ENSMUSG00000102416
	chr3	ENSMUSG00000102574
	chr2	ENSMUSG00000102591
	chr2	ENSMUSG00000102599
	chr17	ENSMUSG00000102600
	chr1	ENSMUSG00000102608
	chr3	ENSMUSG00000102892
	chr9	ENSMUSG00000102963
	chr1	ENSMUSG00000103158
	chr4	ENSMUSG00000103183
	chr1	ENSMUSG00000103305
	chr17	ENSMUSG00000103378
	chr3	ENSMUSG00000103485
	chr1	ENSMUSG00000103510
	chr1	ENSMUSG00000103560
	chr19	ENSMUSG00000103651
	chr1	ENSMUSG00000103691
	chr1	ENSMUSG00000103722
	chr5	ENSMUSG00000103740
	chr3	ENSMUSG00000103766
	chr6	ENSMUSG00000103833
	chr1	ENSMUSG00000103845
	chr9	ENSMUSG00000103857
	chr2	ENSMUSG00000103901
	chr15	ENSMUSG00000103906
	chr1	ENSMUSG00000103948
	chr3	ENSMUSG00000104004
	chr3	ENSMUSG00000104096
[truncated: 391 more rows]

## Sheet: SN-ATGs
Suppl table 3. Actively transcribed genes in NSN and SN oocytes
Actively transcribed genes in SN oocytes (SN-ATGs)
	Chromosome	Gene ID
	chr1	ENSMUSG00000000544
	chr11	ENSMUSG00000001507
	chr11	ENSMUSG00000001588
	chr17	ENSMUSG00000001870
	chr7	ENSMUSG00000006204
	chr7	ENSMUSG00000007279
	chr18	ENSMUSG00000007440
	chr12	ENSMUSG00000008822
	chr15	ENSMUSG00000013611
	chr17	ENSMUSG00000015468
	chr17	ENSMUSG00000015599
	chr11	ENSMUSG00000018378
	chr11	ENSMUSG00000020399
	chr12	ENSMUSG00000020633
	chr11	ENSMUSG00000020721
	chr11	ENSMUSG00000020932
	chr11	ENSMUSG00000020941
	chr13	ENSMUSG00000021702
	chr14	ENSMUSG00000021866
	chr14	ENSMUSG00000021884
	chr14	ENSMUSG00000022085
	chr15	ENSMUSG00000022206
	chr15	ENSMUSG00000022371
	chr15	ENSMUSG00000022580
	chr16	ENSMUSG00000022952
	chr4	ENSMUSG00000023263
	chr17	ENSMUSG00000023999
	chr17	ENSMUSG00000024063
	chr17	ENSMUSG00000024064
	chr17	ENSMUSG00000024107
	chr17	ENSMUSG00000024109
	chr19	ENSMUSG00000024816
	chr19	ENSMUSG00000025003
	chr19	ENSMUSG00000025176
	chr6	ENSMUSG00000025889
	chr1	ENSMUSG00000025977
	chr1	ENSMUSG00000026519
	chr1	ENSMUSG00000026620
	chr2	ENSMUSG00000026959
	chr2	ENSMUSG00000026971
	chr2	ENSMUSG00000027022
	chr2	ENSMUSG00000027204
	chr2	ENSMUSG00000027377
	chr2	ENSMUSG00000027386
	chr3	ENSMUSG00000027719
	chr3	ENSMUSG00000027894
	chr3	ENSMUSG00000027977
	chr3	ENSMUSG00000028028
	chr4	ENSMUSG00000028278
	chr4	ENSMUSG00000028444
	chr4	ENSMUSG00000028871
	chr5	ENSMUSG00000028949
	chr4	ENSMUSG00000029074
	chr5	ENSMUSG00000029675
	chr6	ENSMUSG00000029843
	chr6	ENSMUSG00000029922
	chr6	ENSMUSG00000030257
	chr6	ENSMUSG00000030292
	chr6	ENSMUSG00000030353
	chr7	ENSMUSG00000030541
	chr7	ENSMUSG00000031026
	chr8	ENSMUSG00000031709
	chr8	ENSMUSG00000031825
	chr9	ENSMUSG00000032091
	chr9	ENSMUSG00000032177
	chr9	ENSMUSG00000032343
	chr9	ENSMUSG00000032443
	chr9	ENSMUSG00000032502
	chr7	ENSMUSG00000032812
	chr7	ENSMUSG00000032875
	chr11	ENSMUSG00000033066
	chr14	ENSMUSG00000033083
	chr3	ENSMUSG00000033308
	chrX	ENSMUSG00000033906
	chr6	ENSMUSG00000034037
	chr9	ENSMUSG00000034684
	chr11	ENSMUSG00000034714
	chr10	ENSMUSG00000034902
	chr10	ENSMUSG00000034958
	chr17	ENSMUSG00000035580
	chr15	ENSMUSG00000036298
	chr3	ENSMUSG00000036832
	chrX	ENSMUSG00000036985
	chr5	ENSMUSG00000037390
	chr7	ENSMUSG00000037469
	chr9	ENSMUSG00000037716
	chr5	ENSMUSG00000037736
	chr1	ENSMUSG00000038463
	chr1	ENSMUSG00000038776
	chr1	ENSMUSG00000038855
	chr5	ENSMUSG00000039533
	chr7	ENSMUSG00000039728
	chr4	ENSMUSG00000039809
	chr11	ENSMUSG00000039976
	chr2	ENSMUSG00000040133
	chr17	ENSMUSG00000040490
	chrX	ENSMUSG00000041020
	chr12	ENSMUSG00000041669
	chr14	ENSMUSG00000041730
	chr5	ENSMUSG00000041939
	chr5	ENSMUSG00000042249
	chr17	ENSMUSG00000043972
	chr9	ENSMUSG00000046186
	chr1	ENSMUSG00000048402
	chr19	ENSMUSG00000049303
	chr11	ENSMUSG00000049928
	chr13	ENSMUSG00000049985
	chr1	ENSMUSG00000052760
	chr8	ENSMUSG00000053886
	chr7	ENSMUSG00000054061
	chr7	ENSMUSG00000054161
	chr5	ENSMUSG00000054920
	chr1	ENSMUSG00000055322
	chr11	ENSMUSG00000055333
	chr17	ENSMUSG00000055471
	chr5	ENSMUSG00000056413
	chr3	ENSMUSG00000058400
	chr4	ENSMUSG00000059049
	chr7	ENSMUSG00000059277
	chr6	ENSMUSG00000059900
	chr10	ENSMUSG00000059901
	chrX	ENSMUSG00000060090
	chr18	ENSMUSG00000060275
	chr3	ENSMUSG00000060671
	chr3	ENSMUSG00000060913
	chr2	ENSMUSG00000061186
	chr1	ENSMUSG00000064294
	chr2	ENSMUSG00000064329
	chr9	ENSMUSG00000066705
	chr6	ENSMUSG00000068699
	chr8	ENSMUSG00000070023
	chr3	ENSMUSG00000074212
	chr2	ENSMUSG00000074665
	chr2	ENSMUSG00000074923
	chr4	ENSMUSG00000078722
	chr7	ENSMUSG00000078798
	chr13	ENSMUSG00000078942
	chr8	ENSMUSG00000079011
	chr12	ENSMUSG00000079055
	chr8	ENSMUSG00000079058
	chr1	ENSMUSG00000079434
	chr4	ENSMUSG00000081207
	chrX	ENSMUSG00000084885
	chr4	ENSMUSG00000085996
	chr7	ENSMUSG00000086254
	chr9	ENSMUSG00000086539
	chr1	ENSMUSG00000087247
	chr7	ENSMUSG00000091177
	chr14	ENSMUSG00000091722
	chr15	ENSMUSG00000095440
	chr7	ENSMUSG00000097644
	chr1	ENSMUSG00000097648
	chr19	ENSMUSG00000100119
	chr18	ENSMUSG00000102206
	chr1	ENSMUSG00000102923
	chr1	ENSMUSG00000103174
	chr18	ENSMUSG00000103310
	chr18	ENSMUSG00000103770
	chr18	ENSMUSG00000103800
	chr1	ENSMUSG00000103961
	chr3	ENSMUSG00000104401
	chr3	ENSMUSG00000106461
	chr5	ENSMUSG00000107318
	chr6	ENSMUSG00000108228
	chr7	ENSMUSG00000108481
	chr7	ENSMUSG00000108580
	chr7	ENSMUSG00000109506
	chr7	ENSMUSG00000110009
	chr8	ENSMUSG00000110447
	chr8	ENSMUSG00000110719
	chr9	ENSMUSG00000111354
	chr10	ENSMUSG00000111368
	chr10	ENSMUSG00000112201
	chr12	ENSMUSG00000113630
	chr12	ENSMUSG00000114112
	chr14	ENSMUSG00000115648
	chr14	ENSMUSG00000115735
	chr17	ENSMUSG00000117222
	chr17	ENSMUSG00000117314
	chr18	ENSMUSG00000118361
	chr6	ENSMUSG00000118420
	chr7	ENSMUSG00000118454
	chrX	ENSMUSG00000118604
	chr4	ENSMUSG00000120491
	chr19	ENSMUSG00000120860
	chr13	ENSMUSG00000120871
	chr15	ENSMUSG00000121839
