# Supplementary material for: The chromatin accessibility landscape of mouse oocytes during configuration transition
Source: Cell Prolif. 2024 Sep 8;58(1):e13733. doi: 10.1111/cpr.13733 (PMC11693577; doi:10.1111/cpr.13733)
Supplement: Supplementary file 5 — Table S4. [file CPR-58-e13733-s005.xlsx]

## Sheet: Sheet1
Suppl table 4. Primer sequences of genes for quantitative RT-PCR
Sox15	Forward	TGGAGGAGGCTAAGCGTCTT
	Reverse	CTTCTTGGCTAAAGGGGACAG
Ldhc	Forward	GGAAGATAAACTTTCCCGGTGT
	Reverse	TTCATCAGCCAAACCCTTCAG
Pparg	Forward	GGAAGACCACTCGCATTCCTT
	Reverse	GTAATCAGCAACCATTGGGTCA
Phf3	Forward	CTCAGAGGCCAGTCAAAGTGA
	Reverse	TTCAATACAGAATGAGCTTGGCT
Ptpn2	Forward	GCAGTGAGAGCATTCTACGGA
	Reverse	TGACACAAACCCCATCTTAGTGA
Cenph	Forward	TTGCACTTCGGGATAACATGG
	Reverse	CTGACATCAAGCAGCTTTTTCTC
Gapdh	Forward	AGGTCGGTGTGAACGGATTTG
	Reverse	TGTAGACCATGTAGTTGAGGTCA
